# Supplementary material for: Inhibitors of the small membrane (M) protein viroporin prevent Zika virus infection
Source: eLife. 2024 Aug 23;13:e68404. doi: 10.7554/eLife.68404 (PMC11449487; doi:10.7554/eLife.68404)
Supplement: Figure 1—source data 1. — Wells not featured in the main figure contained detergents that were unable to reconstitute M peptides properly, namely (n-dodecyl-β-D-maltoside) DDM and (lysomyristoylphosphatidylglycerol, aka ‘Lyso PG’) LMPG. [file elife-68404-fig1-data1.zip]

Archive with 2 entries (1 files):
- Figure 1/
- Figure 1/NativePAGE.tif
