# Supplementary material for: Inhibitors of the small membrane (M) protein viroporin prevent Zika virus infection
Source: eLife. 2024 Aug 23;13:e68404. doi: 10.7554/eLife.68404 (PMC11449487; doi:10.7554/eLife.68404)
Supplement: Figure 2—source data 1. [file elife-68404-fig2-data1.zip]

Archive with 5 entries (4 files):
- Figure 2/
- Figure 2/2A.pzfx
- Figure 2/2B.pzfx
- Figure 2/2C.pzfx
- Figure 2/2D.xlsx
