# Supplementary material for: Inhibitors of the small membrane (M) protein viroporin prevent Zika virus infection
Source: eLife. 2024 Aug 23;13:e68404. doi: 10.7554/eLife.68404 (PMC11449487; doi:10.7554/eLife.68404)
Supplement: Figure 4—source data 1. — Also, RMSD plots with errors shown for single/dual membrane-pass M protomers with error shown in grey. [file elife-68404-fig4-data1.zip]

Archive with 23 entries (21 files):
- Figure 4/
- Figure 4/4A-Alignment/
- Figure 4/4A-Alignment/alignmentannotationsFASTA
- Figure 4/4A-Alignment/clustalo-I20240219-105214-0335-75976863-p1m-aln-clustal_num.txt
- Figure 4/4A-Alignment/clustalo-I20240219-105214-0335-75976863-p1m-fa.txt
- Figure 4/4A-Alignment/clustalo-I20240219-105214-0335-75976863-p1m-sequence.txt
- Figure 4/4A-Alignment/Malignment.eps
- Figure 4/4A-Alignment/MalignmentLogo.eps
- Figure 4/4A-Alignment/MalignmentLogo.svg
- Figure 4/4A-Alignment/MAlignmentlogo2 copy.svg
- Figure 4/4A-Alignment/MAlignmentlogo2.ai
- Figure 4/4A-Alignment/MAlignmentlogo2.eps
- Figure 4/4A-Alignment/MAlignmentlogo2.pdf
- Figure 4/4A-Alignment/MAlignmentlogo2.tif
- Figure 4/4A-Alignment/Mannotationv1.csv
- Figure 4/4A-Alignment/Mannotationv2.csv
- Figure 4/4A-Alignment/ZIKV M aligned.aln
- Figure 4/4A-Alignment/ZIKV M aligned.aln.bak001
- Figure 4/4A-Alignment/ZIKV M aligned.aln.bak002
- Figure 4/4A-Alignment/ZIKV M aligned.aln.bak003
- Figure 4/4A-Alignment/ZIKVM-SG.jvp
- Figure 4/RMSD_AVER_Fig4D.png
- Figure 4/RMSD_AVER_Fig4E.png
