# Supplementary material for: Inhibitors of the small membrane (M) protein viroporin prevent Zika virus infection
Source: eLife. 2024 Aug 23;13:e68404. doi: 10.7554/eLife.68404 (PMC11449487; doi:10.7554/eLife.68404)
Supplement: Figure 4—source data 1. — Also, RMSD plots with errors shown for single/dual membrane-pass M protomers with error shown in grey. [file elife-68404-fig4-data1.zip › Figure 4/4A-Alignment/alignmentannotationsFASTA]

>A0A1V0E2D7_ZIKV/28-102
AVTLPSHSTRKLQTRSQTWLESREYTKHLIRVENWIFRNPGFALAAAAIAWLLX-STSQKVIVMIL--LIAP
AYS
>A0A1V0E2E4_ZIKV/216-290
AVTLPSHSTRKLQTRSQTWLESREYTKHLIRVENWIFRNPGFALAAAAIAWLL--STSQKVIVMILL--IAP
AYS
>A0A1V0E2B8_ZIKV/216-290
AVTLPSHSTRKLQTRSQTWLESREYTKHLIRVENWIFRNPGFALAAAAIAWL--LSTSQKVIVM-ILLI-AP
AYS
>A0A1S6VSX4_ALKV/207-281
SVSIPVHAHSDLTGRGHRWLRGDSVKTHLTRVEGWVWKNKLLTMAFCAVVWMVTDSLPTRFIVITVALCLAP
TYA
>Q9IG39_9FLAV/206-280
SVLIPSHAQRDLTGRGHQWLEGEAVKAHLTRVEGWVWKNKLFTLSLVMVAWLMVDGLLPRILIVVVALALAP
AYA
>A0A872NHT7_9FLAV/106-180
SVALVPHVGMGLETRTETWMSSEGAWKHVQRIETWILRHPGFTIMAAILAYTIGTTHFQXALIFILLTXVAP
SMT
>A0A166XW58_ZIKV/136-210
AVTLPSHSTRKLQTRSQTXLESREYTKHLIRVENWIFRNPGFALAAAAIAWLLGSSTSQKVIYLVMILLIAP
AYS
>A0A2D1AF72_ZIKV/136-210
AVTLPSHSTRKLQTRSQTWLESREYTKHLIRVENWIFRNPGFALAAAAIAWLLGSSTSQKVIYLVMILLIAP
AYS
>A0A678ZIK3_ZIKV/216-290
AVTLPSHSTRKLQTRSQTWLESREYTKHLIRVENWIFRNPGFALAAAAIAWLLGSSTSQKVIYLVMILLIAP
AYS
>A0A2D0ZY87_ZIKV/118-192
AVTLPSHSTRKLQTRSQTWLESREYTKHLIRVENWIFRNPGFALAAAAIAWLLGSSTSQKVIYLVMILLIAP
AYS
>A0A3S9W5R8_ZIKV/136-210
AVTLPSHSTRKLQTRSQTWLESREYTKHLIRVENWIFRNPGFALAAAAIAWLLGSSTSQKVIYLVMMLLIAP
AYS
>A0A3G1NI55_ZIKV/131-205
AVTLPSHSTRKLQTRSQTWLESREYTKHLIRVENWIFRXXXXXXXXXXXXWLLGSSTSQKVIYLVMILLIAP
AYS
>A0A2D1A642_ZIKV/198-272
AVTLPSHSTRKLQTRSQTWLESREYTKHLIRVENWIFRNPGFALAAAAIAWLLGSSTSQKVIYLVMILLIAP
AYS
>A0A7S6TB50_ZIKV/216-290
AVTLPSHSTRKLQTRSQTWLESREYTKHLIRVENWIFRNPGFALAAAAIAWLLGSSTSQKVIYLVMILLIAP
AYS
>A0A2Z2ETQ4_ZIKV/216-290
AVTLPSHSTRKLQTRSQTWLESREYTKHLIRVENWIFRNPGFALAAAAIAWLLGSSTSQKVIYLVMILLIAP
AYS
>A0A678ZAE0_ZIKV/216-290
AVTLPSHSTRKLQTRSQTWLESREYTKHLIRVENWIFRNPGFALAAAAIAWLLGSSTSQKVIYLVMILLIAP
AYS
>A0A2R4RQD2_ZIKV/216-290
AVTLPSHSTRKLQTRSQTWLESREYTKHLIRVENWIFRNPGFALAAAAIAWLLGSSTSQKVIYLVMILLIAP
AYS
>A0A1V0E2G9_ZIKV/128-202
AVTLPSHSTRKLQTRSQTWLESREYTKHLIRVENWIFRNPGFALAAAAIAWLLGSSTSQKVIYLVMILLIAP
AYS
>A0A2D1AF50_ZIKV/129-203
XXXXXXXXXXXXXXXXXXXXXXXXXTKHLIRVENWIFRNPGFALAAAAIAWLLGSSTSQKVIYLVMILLIAP
AYS
>A0A1V0E2E1_ZIKV/216-290
AVTLPSHSTRKLQTRSQTWLESREYTKHLIRVENWIFRNPGFALAAAAIAWLLGSSTSQKVIYLVMILLIAP
AYS
>A0A1V0E2E9_ZIKV/216-290
AVTLPSHSTRKLQTRSQTWLESREYTKHLIRVENWIFRNPGFALAAAAIAWLLGSSTSQKVIYLVMILLIAP
AYS
>A0A1V0E2G2_ZIKV/216-290
AVTLPSHSTRKLQTRSQTWLESREYTKHLIRVENWIFRNPGFALAAAAIAWLLGSSTSQKVIYLVMILLIAP
AYS
>A0A1B0YYU3_ZIKV/216-290
AVTLPSHSTRKLQTRSQTWLESREYTKHLIRVENWIFRNPGFALAAAAIAWLLGSSTSQKVIYLVMILLIAP
AYS
>A0A2R4RPR7_ZIKV/216-290
AVTLPSHSTRKLQTRSQTWLESREHTKHLIRVENWIFRNPGFALAAAAIAWLLGSSTSQKVIYLVMILLIAP
AYS
>A0A678Z050_ZIKV/216-290
AVTLPSHSTRKLQTRXQTWLESREYTKHLIRVXNXIFXNPGXXLAAXAIAWLXGSSTSXKVIXLVMILLIXP
AYS
>A0A678Z0F5_ZIKV/216-290
AVTLPSHSTRKLQTRSQTWLESREYTKHLIRVENWIFRNPGFALAAAAIAWLLGSSTSQKVIYLVMILLIAP
AYS
>A0A1D9C0W4_ZIKV/216-290
AVTLPSHSTRKLQTRSQTWLESREYTKHLIRVENWIFRNPGFALAAAAIAWLLGSSTSQKVIYLVMILLIAP
AYS
>A0A1V0E2C8_ZIKV/216-290
AVTLPSHSTRKLQTRSQTWLESREYTKHLIRVENWIFRNPGFALAAAAIAWLLGSSTSQKVIYLVMILLIAP
AYS
>A0A1D9C0X8_ZIKV/216-290
AVTLPSHSTRKLQTRSQTWLESREYTKHLIRVENWIFRNPGFALAAAAIAWLLGSSTSQKVIYLVMILLIAP
AYS
>A0A1V0E2I9_ZIKV/216-290
AVTLPSHSTRKLQTRSQTWLESREYTKHLIRVENWIFRNPGFALAAAAIAWLLXSSTSQKVIYLVMILLIAP
AYS
>A0A2Z2ESF1_ZIKV/216-290
AVTLPSHSTRKLQTRSQTWLESREYTKHLIRVENWIFRNPGFALAAAAIAWLLGSSTSQKVIYLVMILLIAP
AYS
>A0A3G4YL08_ZIKV/132-206
AVTLPSHSTRKLQTRSQTWLESREYTKHLIRVENWIFRNPGFALAAAAIAWLLGSSTSQKVIYLVMILLIAP
AYS
>A0A2Z2EVI9_ZIKV/216-290
AVTLPSHSTRKLQTRSQTWLESREYTKHLIRVENWIFRNPGFALAAAAIAWLLGSSTSQKVIYLVMILLIAP
AYS
>A0A859PDK6_ZIKV/216-290
AVTLPSHSTRKLQTRSQTWLESREYTKHLIRVENWIFRNPGFALAAAAIAWLLGSSTSQKVIYLVMILLIAP
AYS
>A0A2Z2ETR2_ZIKV/216-290
AVTLPSHSTRKLQTRSQTWLESREYTKHLIRVENWIFRNPGFALAAAAIAWLLGSSTSQKVIYLVMILLIAP
AYS
>A0A1Z1DYI3_ZIKV/216-290
AVTLPSHSTRKLQTRSQTWLESREYTKHLIRVENWIFRNPGFALAAAAIAWLLGSSTSQKVIYLVMILLIAP
AYS
>A0A2Z2ESG9_ZIKV/216-290
AVTLPSHSTRKLQTRSQTWLESREYTKHLIRVENWIFRNPGFALAAAAIAWLLGSSTSQKVIYLVMILLIAP
AYS
>A0A678Z7U2_ZIKV/216-290
AVTLPSHSTRKLQTRSQTWLESREYTKHLIRVXNXIFRXPGXALAAAAIAWXLGSSTSXKVIYXVMILLIAP
AYS
>A0A678Z084_ZIKV/216-290
AVTLPSHSTRKLQTRSQTWLESREYTKHLIRVENWIFRNPGFALAAAAIAWLLGSSTSQKVIYLVMILLIAP
AYS
>A0A678Z052_ZIKV/216-290
AVTLPSHSTRKLQTRSQTWLESREYTKHLIRVENWIFRNPGFALAAAAIAWLLGSSTSQKVIYLVMILLIAP
AYS
>A0A678Z025_ZIKV/216-290
AVTLPSHSTRKLQTRSQTWLESREYTKHLIRVENXIFRNPGFALAAAAIAWLLGSSTSXKVIYLVMILLIXP
AYS
>A0A678Z0G3_ZIKV/216-290
AVTLPSHSTRKLQTRSQTWLESREYTKHLIRVENWIFRNPGFALAAAAIAWLLGSSTSQKVIYLVMILLIAP
AYS
>A0A678Z205_ZIKV/216-290
AVTLPSHSTRKLQTRSQTWLESREYTKHLIRVENWIFRNPGFALAAAAIAWLLGSSTSQKVIYLVMILLIAP
AYS
>A0A678Z4L6_ZIKV/216-290
AVTLPSHSTRKLQTRSQTWLESREYTKHLIRVENWIFRNPGFALAAAAIAWLLGSSTSQKVIYLVMILLIAP
AYS
>A0A1I9RZV1_9FLAV/215-289
SITLPSHASQKLETRSSTWLESREYSKYLIKVENWILRNPGYALVAAVIGWTLGSSRSQKIIYVTLLMLVAP
AYS
>A0A1I9RZV2_9FLAV/215-289
SITLPSHASQKLETRSSTWLESREYSKYLIKVENWILRNPGYALVAAVIGWTLGSSRSQKIIFVTLLMLVAP
AYS
>A0A2D1AHM0_ZIKV/140-214
AVTLPSHSTRKLQTRSQTWLESREYTKHLIRVENWIFRNPGFALAAAAIAWLLGSSTSQKVIYLVMILLIAP
AYR
>A0A2D0ZYK6_ZIKV/158-232
AVTLPSXXTRKXXTRSQXWLESREYTKHLIRVENWIFRNPGFALAAAAIAWLLGSSTSQKVIYLVMILLIAP
AYS
>A0A1V0E2C7_ZIKV/216-290
AVTLPSHSTRKLQTRSQTWLESREYTKHLIRVENWIFRNPGFALAAAAIAWLLGSSTSQKVIYLVMILLIAP
AYS
>A0A859PD74_ZIKV/216-290
AVTLPSHSTRKLQTRSQTWLESREYTKHLIRVENWIFRNPGFALAAAAIAWLLGSSTSQKVIYLVMILLIAP
AYS
>A0A859PD96_ZIKV/216-290
AVTLPSHSTRKLQTRSQTWLESREYTKHLIRVENWIFRNPGFALAAAAIAWLLGSSTSQKVIYLVMILLIAP
AYS
>A0A1V0E2D1_ZIKV/216-290
AVTLPSHSTRKLQTRSQTWLESREYTKHLIRVENWIFRNPGFALAAAAIAWLLGSSTSQKVIYLVMILLIAP
AYS
>A0A859PDG7_ZIKV/216-290
AVTLPSHSTRKLQTRSQTWLESREYTKHLIRVENWIFRNPGFALAAAAIAWLLGSSTSQKVIYLVMILLIAP
AYS
>A0A859PDV5_ZIKV/33-107
AVTLPSHSTRKLQTRSQTWLESREYTKHLIRVENXIFRNPGFALAAAAIAWLLGSSTSQKVIYLVMILLIAP
AYS
>A0A7S6TAU6_ZIKV/216-290
AVTLPSHSTRKLQTRSQTWLESREYTKHLIRVENWIFRNPGFALAAAAIAWLLGSSTSQKVIYLVMILLIAP
AYS
>A0A7U3RV21_ZIKV/216-290
AVTLPSHSTRKLQTRSQTWLESREYTKHLIRVENWIFRNPGFALAAAAIAWLLGSSTSQKVIYLVMILLIAP
AYS
>A0A859PDL3_ZIKV/33-107
AVTLPSHSTRKLQTRSQTWLESREYTKHLIRVENXIFRNPGFALAAAAIAWLLGSSTSQKVIYLVMILLIAP
AYS
>A0A7U3NEV1_ZIKV/216-290
AVTLPSHSTRKLQTRSQTWLESREYTKHLIRVENWIFRNPGFALAAAAIAWLLGSSTSQKVIYLVMILLIAP
AYS
>A0A1V0E2E3_ZIKV/128-202
AVTLPSHSTRKLQTRSQTWLESREYTKHLIRVENWIFRNPGFALAAAAIAWLLGSSTSQKVIYLVMILLIAP
AYS
>A0A2D1AQU5_ZIKV/216-290
AVTLPSHSTRKLQTRSQTWLESREYTKHLIRVENWIFRNPGFALAAAAIAWLLGSSTSQKVIYLVMILLIAP
AYS
>A0A385H7H3_ZIKV/216-290
AVTLPSHSTRKLQTRSQTWLESREYTKHLIRVENWIFRNPGFALAAAAIAWLLGSSTSQKVIYLVMILLIAP
AYS
>A0A0U4ENB8_ZIKV/216-290
AVTLPSHSIRKLQTRSQTWLESREYTKHLIRVENWIFRNPGFALAAAAIAWLLGSSTSQKVIYLVMILLIAP
AYS
>A0A172HA22_ZIKV/216-290
AVTLPSHSTRKLQTRSQTWLESREYTKHLIRVENWIFRNPGFALAAAAIAWLLGSSTSQKVIYLVMILLIAP
AYS
>A0A172HB04_ZIKV/216-290
AVTLPSHSTRKLQTRSQTWLESREYTKHLIRVENWIFRNPGFALAAAAIAWLLGSSTSQKVIYLVMILLIAP
AYS
>A0A1I9QNE9_ZIKV/216-290
AVTLPSHSTRKLQTRSQTWLESREYTKHLIRVENWIFRNPGFALAAAAIAWLLGSSTSQKVIYLVMILLIAP
AYS
>A0A172HA05_ZIKV/216-290
AVTLPSHSTRKLQTRSQTWLESREYTKHLIRVENWIFRNPGFALAAAAIAWLLGSSTSQKVIYLVMILLIAP
AYS
>A0A0U4ETI0_ZIKV/216-290
AVTLPSHSTRKLQTRSQTWLESREYTKHLIRVENWIFRNPGFALAAAAIAWLLGSSTSQKVIYLVMILLIAP
AYS
>A0A1I9QNF0_ZIKV/216-290
AVTLPSHSTRKLQTRSQTWLESREYTKHLIRVENWIFRNPGFALAAAAIAWLLGSSTSQKVIYLVMILLIAP
AYS
>A0A1I9QNE8_ZIKV/216-290
AVTLPSHSTRKLQTRSQTWLESREYTKHLIRVENWIFRNPGFALAAAAIAWLLGSSTSQKVIYLVMILLIAP
AYS
>A0A1I9QNJ0_ZIKV/216-290
AVTLPSHSTRKLQTRSQTWLESREYTKHLIRVENWIFRNPGFALAAAAIAWLLGSSTSQKVIYLVMILLIAP
AYS
>A0A172HA03_ZIKV/216-290
AVTLPSHSTRKLQTRSQTWLESREYTKHLIRVENWIFRNPGFALAAAAIAWLLGSSTSQKVIYLVMILLIAP
AYS
>A0A172HA04_ZIKV/216-290
AVTLPSHSTRKLQTRSQTWLESREYTKHLIRVENWIFRNPGFALAAAAIAWLLGSSTSQKVIYLVMILLIAP
AYS
>A0A172HA06_ZIKV/216-290
AVTLPSHSTRKLQTRSQTWLESREYTKHLIRVENWIFRNPGFALAAAAIAWLLGSSTSQKVIYLVMILLIAP
AYS
>A0A172HA07_ZIKV/216-290
AVTLPSHSTRKLQTRSQTWLESREYTKHLIRVENWIFRNPGFALAAAAIAWLLGSSTSQKVIYLVMILLIAP
AYS
>A0A172HA08_ZIKV/216-290
AVTLPSHSTRKLQTRSQTWLESREYTKHLIRVENWIFRNPGFALAAAAIAWLLGSSTSQKVIYLVMILLIAP
AYS
>A0A172HA10_ZIKV/216-290
AVTLPSHSTRKLQTRSQTWLESREYTKHLIRVENWIFRNPGFALAAAAIAWLLGSSTSQKVIYLVMILLIAP
AYS
>A0A1I9QNJ1_ZIKV/216-290
AVTLPSHSTRKLQTRSQTWLESREYTKHLIRVENWIFRNPGFALAAAAIAWLLGSSTSQKVIYLVMILLIAP
AYS
>A0A1B0YY43_ZIKV/216-290
AVTLPSHSTRKLQTRSQTWLESREYTKHLIRVENWIFRNPGFALAAAAIAWLLGSSTSQKVIYLVMILLIAP
AYS
>A0A1Q1PS43_ZIKV/216-290
AVTLPSHSTRKLQTRSQTWLESREYTKHLIRVENWIFRNPGFALAAAAIAWLLGSSTSQKVIYLVMILLIAQ
AYX
>A0A5K1KBB2_ZIKV/216-290
AVTLPSHSTRKLQTRSQTWLESREYTKHLIRVENWIFRNPGFALAAAAIAWLLGSSTSQKVIYLVMILLIAP
AYS
>A0A7U3RUU2_ZIKV/216-290
AVTLPSHSTRKLQTRSQTWLESREYTKHLIRVENWIFRNPGFALAAAAIAWLLGSSTSQKVIYLVMILLIAP
AYS
>A0A678Z816_ZIKV/216-290
AVTLPSHSTRKLQTRSQTWLESREYTKHLIRVENWIFRNPGFALAAAAIAWLLGSSTSQKVIYLVMILLIAP
AYS
>A0A2R4RQA4_ZIKV/216-290
AVTLPSHSTRKLQTRSQTWLESREYTKHLIRVENWIFRNPGFALAAAAIAWLLGSSTSQKVIYLVMILLIAP
AYG
>A0A482DX99_ZIKV/216-290
AVTLPSHSTRKLQTRSQTWLESREYTKHLIRVENWIFRNPGFALAAAAIAWLLGSSTSQKVIYLVMILLIAP
AYS
>A0A678Z7V3_ZIKV/216-290
AVTLPSHSTRKLQTRSQTWLESREYTKHLIRVENWIFRNPGFALAAAAIAWLLGSSTSQKVIYLVMILLIAP
AYS
>W8QFH2_ZIKV/216-290
SVSLRYHYTRKLQTRSQTWLESREYKKHLIMVENWIFRNPGFAIVSVAITWLMGSLTSQKVIYLVMIVLIVP
AYS
>A0A1V0E2I3_ZIKV/216-290
AVTLPSHSTRKLQTRSQTWLESREYTKHLIRVENWIFRNPGFALAAAAIAWLLGSSTSQKVIYLVMILLIAP
AYS
>A0A1D9C0U7_ZIKV/216-290
AVTLPSHSTRKLQTRSQTWLESREYTKHLIRVENWIFRNPGFALAAAAIAWLLGSSTSQKVIYLVMILLIAP
AYS
>A0A1V0E2I5_ZIKV/128-202
AVTLPSHSTRKLQTRSQTWLESREYTKHLIRVENWIFRNPGFALAAAAIAWLLGSSTSQKVIYLVMILLIAP
AYS
>A0A1V0E2I1_ZIKV/216-290
AVTLPSHSTRKLQTRSQTWLESREYTKHLIRVENWIFRNPGFALAAAAIAWLLGSSTSQKVIYLVMILLIAP
AYS
>A0A1V0E2C9_ZIKV/128-202
AVTLPSHSTRKLQTRSQTWLESREYTKHLIRVENWIFRNPGFALAAAAIAWLLGSSTSQKVIYLVMILLIAP
AYS
>A0A1V0E2H4_ZIKV/216-290
AVTLPSHSTRKLQTRSQTWLESREYTKHLIRVENWIFRNPGFALAAAAIAWLLGSSTSQKVIYLVMILLIAP
AYS
>A0A1V0E2D6_ZIKV/216-290
AVTLPSHSTRKLQTRSQTWLESREYTKHLIRVENWIFRNPGFALAAAAIAWLLGSSTSQKVIYLVMILLIAP
AYS
>A0A1V0E2G1_ZIKV/216-290
AVTLPSHSTRKLQTRSQTWLESREYTKHLIRVENWIFRNPGFALAAAAIAWLLGSSTSQKVIYLVMILLIXP
AYS
>A0A1V0E2F0_ZIKV/216-290
AVTLPSHSTRKLQTRSQTWLESREYTKHLIRVENWIFRNPGFALAAAAIAWLLGSSTSQKVIYLVMILLIAP
AYS
>A0A1V0E2F9_ZIKV/216-290
AVTLPSHSTRKLQTRSQTWLESREYTKHLIRVENWIFRNPGFALAAAAIAWLLGSSTSQKVIYLVMILLIAP
AYS
>A0A1V0E2C1_ZIKV/216-290
AVTLPSHSTRKLQTRSQTWLESREYTKHLIRVENWIFRNPGFALAAAAIAWLLGSSTSQKVIYLVMILLIAP
AYS
>A0A516IDL5_ZIKV/193-267
AVTLPSHSTRKLQTRSQTWLESREYTKHLXXXXXXXFRNPGFALAAAAIAWLLGSSTSQKVIYLVMILLIAP
AYS
>A0A2D1AF39_ZIKV/216-290
AVTLPSHSTRKLQTRSQTWLESREYTKHLIRVENWIFRNPGFALAAAAIAWLLGSSTSQKVIYLVMILLIAP
AYS
>A0A7U3RT04_ZIKV/216-290
AVTLPSHSTRKLQTRSQTWLESREYTKHLIRVENWIFRNPGFALAAAAIAWLLGSSTSQKVIYLVMILLIAP
AYS
>A0A7U3NEU4_ZIKV/216-290
AVTLPSHSTRKLQTRSQTWLESREYTKHLIRVENWIFRNPGFALAAAAIAWLLGSSTSQKVIYLVMILLIAP
AYS
>A0A7U3RT00_ZIKV/216-290
AVTLPSHSTRKLQTRSQTWLESREYTKHLIRVENWIFRNPGFALAAAAIAWLLGSSTSQKVIYLVMILLIAP
AYS
>A0A7U3NET4_ZIKV/216-290
AVTLPSHSTRKLQTRSQTWLESREYTKHLIRVENWIFRNPGFALAAAAIAWLLGSSTSQKVIYLVMILLIAP
AYS
>A0A7S6TAT6_ZIKV/216-290
AVTLPSHSTRKLQTRSQTWLESREYTKHLIRVENWIFRNPGFALAAAAIAWLLGSSTSQKVIYLVMILLIAP
AYS
>A0A7U3NEV3_ZIKV/216-290
AVTLPSHSTRKLQTRSQTWLESREYTKHLIRVENWIFRNPGFALAAAAIAWLLGSSTSQKVIYLVMILLIAP
AYS
>A0A221C7G5_ZIKV/216-290
AVTLPSHSTRKLQTRSQTWLESREYTKHLIRVENWIFRNPGFALAAAAIAWLLGSSTSXXXXXXXXXXXXXP
AYS
>A0A3S9W5R0_ZIKV/216-290
AVTLPSHSTRKLQTRSQTWLESREYTKHLIRVENWIFRNPGFALAAAAIAWLLGSSTSQKVIYLVMMLLIAP
AYS
>A0A2D1AQM0_ZIKV/196-270
AVTLPSHSTRKLQTRSQTWLESREYTKHLIRVENWIFRNPGFALAAAAIAWLLGSSTSQKVIYLVMILLIAP
AYS
>A0A2D1A672_ZIKV/134-208
AVTLPSHSTRKLQTRSQTWLESREYTKHLIRVENWIFRNPGFALAAAAIAWLLGSSTSQKVIYLVMILLIAP
AYS
>A0A2D1AHL1_ZIKV/206-280
AVTLPSHSTRKLQTRSQTWLESREYTKHLIRVENWIFRNPGFALAAAAIAWLLGSSTSQKVIYLVMILLIAP
AYS
>A0A3G4ZIM3_ZIKV/216-290
AVTLPSHSTRKLQTRSQTWLESREYTKHLIRVENWIFRNPGFALAAAAIAWLLGSSTSQKVIYLVMILLIAP
AYS
>A0A2D1AHP1_ZIKV/216-290
AVTLPSHSTRKLQTRSQTWLESREYTKHLIRVENWIFRNPGFALAAAAIAWLLGSSTSQKVIYLVMILLIAP
AYS
>A0A2Z2EUL4_ZIKV/216-290
AVTLPSHSTRKLQTRSQTWLESREYTKHLIRVENWIFRNPGFALAAAAIAWLLGSSTSQKVIYLVMILLIAP
AYS
>A0A678Z022_ZIKV/216-290
AVTLPSHSTRKLQTRSQTWLESREYTKHLIRVENWIFRNPGFALAAAAIAWLLGSSTSQKVIYLVMILLIAP
AYS
>A0A678Z1N7_ZIKV/216-290
AVTLPSHSTRKLQTRSQTWXESREXTKHLIRVXNXIFRNPGFALXAAAIXWLLGSSTSXKVIYLVMILLIXP
AYS
>A0A678Z5U3_ZIKV/216-290
AVTLPSHSTRKLQTRSQTWLESREYTKHXIRVXNWIFRNPGXALXAAAIAWLXGSSTSXKVIYLVMILLIXP
AYS
>A0A2Z2EVB0_ZIKV/216-290
AVTLPSHSTRKLQTRSQTWLESREYTKHLIRVENWIFRNPGFALAAAAIAWLLGSSTSQKVIYLVMILLIAP
AYS
>A0A678Z0E3_ZIKV/216-290
AVTLPSHSTRKLQTRSQTWLESREYTKHLIRVENWIFRNPGFALAAAAIAWLLGSSTSQKVIYLVMILLIAP
AYS
>A0A678Z023_ZIKV/216-290
AVTLPSHSTRKLQTRSQTWLESREYTKHLIRVENWIFRNPGFALAAAAIAWLLGSSTSQKVIYLVMILLIAP
AYS
>A0A678Z048_ZIKV/216-290
AVTLPSHSTRKLQTRSQTWLESREYTKHLIRVENWIFRNPGFALAAAAIAWLLGSSTSQKVIYLVMILLIAP
AYS
>A0A678Z1Z5_ZIKV/216-290
AVTLPSHSTRKLQTRSQTWLESREYTKHLIRVENWIFRNPGFALAAAAIAWLLGSSTSQKVIYLVMILLIAP
AYS
>A0A7U3NF60_ZIKV/216-290
AVTLPSHSTRKLQTRSQTWLESREYTKHLIRVENWIFRNPGFALAAAAIAWLLGSSTSQKVIYLVMILLIAP
AYS
>A0A2Z2ESF8_ZIKV/216-290
AVTLPSHSTRKLQTRSQTWLESREYTKHLIRVENWIFRNPGFALAAAAIAWLLGSSTSQKVIYLVMILLIAP
AYS
>A0A678Z5V1_ZIKV/216-290
AVTLPSHSTRKLQTRSQTWLESREYTKHLIRVENWIFRNPGFALAAAAIAWLLGSSTSQKVIYLVMILLIAP
AYS
>A0A2Z2EWP8_ZIKV/216-290
AVTLPSHSTRKLQTRSQTWLESREYTKHLIRVENWIFRNPGFALAAAAIAWLLGSSTSQKVIYLVMILLIAP
AYS
>A0A678ZAA1_ZIKV/216-290
AVTLPSHSTRKLQTRSQTWLESREYTKHLIRVENWIFRNPGFALAAAAIAWLLGSSTSQKVIYLVMILLIAP
AYS
>A0A678Z0F2_ZIKV/216-290
AVTLPSHSTRKLQTRSQTWLESREYTKHLIRVENWIFRNPGFALAAAAIAWLLGSSTSQKVIYLVMILLIAP
AYS
>A0A678Z1Y6_ZIKV/216-290
AVTLPSHSTRKLQTRSQTWLESREYTKHLIRVENWIFRNPGFALAAAAIAWLLGSSTSQKVIYLVMILLIAP
AYS
>A0A678Z5W5_ZIKV/216-290
AVTLPSHSTRKLQTRSQTWLESREYTKHLIRVENWIFRNPGFALAAAAIAWLLGSSTSQKVIYLVMILLIAP
AYS
>A0A678Z090_ZIKV/216-290
AVTLPSHSTRKLQTRSQTWLESREYTKHLIRVENWIFRNPGFALAAAAIAWLLGSSTSQKVIYLVMILLIAP
AYS
>A0A678Z1Q6_ZIKV/216-290
AVTLPSHSTRKLQTRSQTWLESREYTKHLIRVENWIFRNPGFALAAAAIAWLLGSSTSQKVIYLVMILLIAP
AYS
>A0A678Z4J0_ZIKV/216-290
AVTLPSHSTRKLQTRSQTWLESREYTKHLIRVENWIFRNPGFALAAAAIAWLLGSSTSQKVIYLVMILLIAP
AYS
>A0A678ZAC5_ZIKV/216-290
AVTLPSHSTRKLQTRSQTWLESREYTKHLIRVENWIFRNPGFALAAAAIAWLLGSSTSQKVIYLVMILLIAP
AYS
>A0A3S9W5Q9_ZIKV/216-290
AVTLPSHSTRKLQTRSQTWLESREYTKHLIRVENWIFRNPGFALAAAAIAWLLGSSTSQKVIYLVMMLLIAP
AYS
>A0A7U3NEW9_ZIKV/216-290
AVTLPSHSTRKLQTRSQTWLESREYTKHLIRVENWIFRNPGFALAAAAIAWLLGSSTSQKVIYLIMILLIAP
AYS
>A0A859PCV5_ZIKV/137-211
AVTLPSHSTRKLQTRSQTWLESREYTKHLIRVENWIFRNPGFALAAAAIAWLLGSSTSQKVIYLVMILLIAP
AYS
>A0A1D9C0Y3_ZIKV/216-290
AVTLPSHSTRKLQTRSQTWLESREYTKHLIRVENWIFRNPGFALAAAAIAWLLGSSTSQKVIYLVMILLIAP
AYS
>A0A2D1AQM7_ZIKV/107-181
AVTLPSHSTRKLQTRSQTWLESREYTKHLIRVENWIFRNPGFALAAAAIAWLLGSSTSQKVIYLVMILLIAP
AYS
>A0A1V0E2H1_ZIKV/216-290
AVTLPSHSTRKLQTRSQTWLESREYTKHLIRVENWIFRNPGFALAAAAIAWLLGSSTSQKVIYLVMILLIAP
AYS
>A0A142IX72_ZIKV/216-290
AVTLPSHSTRKLQTRSQTWLESREYTKHLIKVENWIFRNPGFALVAVAIAWLLGSSTSQKVIYLVMILLIAP
AYS
>H8XX12_ZIKV/216-290
AVTLPSHSTRKLQTRSQTWLESREYTKHLIKVENWIFRNPGFALVAVAIAWLLGSSTSQKVIYLVMILLIAP
AYS
>W8QIT7_ZIKV/216-290
AVTLPSHSTRKLQTRSQTWLESREYTKHLIKVENWIFRNPGFALAAVAIAWLLGSSTSQKVIYLVMILLIAP
AYS
>W8R1T1_ZIKV/216-290
AVTLPSHSTRKLQTRSQTWLESREYTKHLIKVENWIFRNPGFALVAVAIAWLLGSSTSQKVIYLVMILLIAP
AYS
>A0A513ZZ05_ZIKV/216-290
AVTLPSHSTRKLQTRSQTWLESREYTKHLIKVENWIFRNPGFALVAVAIAWLLGSSTSQKVIYLVMILLIAP
AYS
>A0A384VB27_ZIKV/216-290
AVTLPSHSTRKLQTRSQTWLESREYTKHLIKVENWIFRNPGFALVAVAIAWLLGSSTSQKVIYLVMILLIAP
AYS
>H8XX13_ZIKV/216-290
AVTLPSHSTRKLQTRSQTWLESREYTKHLIKVENWIFRNPGFALVAVAIAWLLGSSTSQKVIYLVMILLIAP
AYS
>A0A2S0ER95_ZIKV/216-290
AVTLPSHSTRKLQTRSQTWLESREYTKHLIKVENWIFRNPGFALVAVAIAWLLGSSTSQKVIYLVMILLIAP
AYS
>A0A168XXI0_ZIKV/216-290
AVTLPSHSTRKLQTRSQTWLESREYTKHLIKVENWIFRNPGFALVAVAIAWLLGSSTSQKVIYLVMILLIAP
AYS
>A0A384KZ97_ZIKV/216-290
AVTLPSHSTRKLQTRSQTWLESREYTKHLIKVENWIFRNPGFALVAVAIAWLLGSSTSQKVIYLVMILLIAP
AYS
>A0A142I5C1_ZIKV/216-290
AVTLPSHSTRKLQTRSQTWLESREYTKHLIKVENWIFRNPGFALVAVAIAWLLGSSTSQKVIYLVMILLIAP
AYS
>A0A142I5B7_ZIKV/216-290
AVTLPSHSTRKLQTRSQTWLESREYTKHLIKVENWIFRNPGFALVAVAIAWLLGSSTSQKVIYLVMILLIAP
AYS
>A0A384KDL8_ZIKV/216-290
AVTLPSHSTRKLQTRSQTWLESREYTKHLIKVENWIFRNPGFALVAVAIAWLLGSSTSQKVIYLVMILLIAP
AYS
>A0A142I5B8_ZIKV/216-290
AVTLPSHSTRKLQTRSQTWLESREYTKHLIKVENWIFRNPGFALVAVAIAWLLGSSTSQKVIYLVMILLIAP
AYS
>W8Q6T7_ZIKV/216-290
AVTLPSHSTRKLQTRSQTWLESREYTKHLIKVENWIFRNPGFALVAVAIAWLLGSSTSQKVIYLVMILLIAP
AYS
>W8Q7Q3_ZIKV/216-290
AVTLPSHSTRKLQTRSQTWLESREYTKHLIKVENWIFRNPGFALVAVAIAWLLGSSTSQKVIYLVMILLIAP
AYS
>A0A2R4LVX8_ZIKV/216-290
AVTLPSHSTRKLQTRSQTWLESREYTKHLIKVENWIFRNPGFALVAVAIAWLLGSSTSQKVIYLVMILLIAP
AYS
>A0A2R4LVZ8_ZIKV/216-290
AVTLPSHSTRKLQTRSQTWLESREYTKHLIKVENWIFRNPGFALVAVAIAWLLGSSTSQKVIYLVMILLIAP
AYS
>A0A090BCI3_ZIKV/216-290
AVTLPSHSTRKLQTRSQTWLESREYTKHLIKVENWIFRNPGFALVAVAIAWLLGSSTSQKVIYLVMILLIAP
AYS
>A0A140D2T1_ZIKV/216-290
AVTLPSHSTRKLQTRSQTWLESREYTKHLIKVENWIFRNPGFALVAVAIAWLLGSSTSQKVIYLVMILLIAP
AYS
>A0A1P8BJA7_ZIKV/216-290
AVTLPSHSTRKLQTRSQTWLESREYTKHLIKVENWIFRNPGFALVAVAIAWLLGSSTSQKVIYLVMILLIAP
AYS
>A0A384KDN3_ZIKV/216-290
AVTLPSHSTRKLQTRSQTWLESREYTKHLIKVENWIFRNPGFALVAVAIAWLLGSSTSQKVIYLVMILLIAP
AYS
>H8XX10_ZIKV/216-290
AVTLPSHSTRKLQTRSQTWLESREYTKHLIKVENWIFRNPGFALVAVAIAWLLGSSTSQKVIYLVMILLIAP
AYS
>A0A192GPS6_ZIKV/216-290
AVTLPSHSTRKLQTRSQTWLESREYTKHLIKVENWIFRNPGFALVAVAIAWLLGSSTSQKVIYLVMILLIAP
AYS
>A0A2S1KKZ0_ZIKV/216-290
AVTLPSHSTRKLQTRSQTWLESREYTKHLIKVENWIFRNPGFALVAVAIAWLLGSSTSQKVIYLVMILLIAP
AYS
>A0A2R4LVU0_ZIKV/216-290
AVTLPSHSTRKLQTRSQTWLESREYTKHLIKVENWIFRNPGFALVAVAIAWLLGSSTSQKVIYLVMILLIAP
AYS
>A0A2R4LVV4_ZIKV/216-290
AVTLPSHSTRKLQTRSQTWLESREYTKHLIKVENWIFRNPGFALVAVAIAWLLGSSTSQKVIYLVMILLIAP
AYS
>A0A2S1KKY9_ZIKV/216-290
AVTLPSHSTRKLQTRSQTWLESREYTKHLIKVENWIFRNPGFALVAVAIAWLLGSSTSQKVIYLVMILLIAP
AYS
>A0A2S1KL03_ZIKV/216-290
AVTLPSHSTRKLQTRSQTWLESREYTKHLIKVENWIFRNPGFALVAVAIAWLLGSSTSQKVIYLVMILLIAP
AYS
>A0A2R4LVU7_ZIKV/216-290
AVTLPSHSTRKLQTRSQTWLESREYTKHLIKVENWIFRNPGFALVAVAIAWLLGSSTSQKVIYLVMILLIAP
AYS
>A0A2R4LVT4_ZIKV/216-290
AVTLPSHSTRKLQTRSQTWLESREYTKHLIKVENWIFRNPGFALVAVAIAWLLGSSTSQKVIYLVMILLIAP
AYS
>A0A2S1KL05_ZIKV/216-290
AVTLPSHSTRKLQTRSQTWLESREYTKHLIKVENWIFRNPGFALVAVAIAWLLGSSTSQKVIYLVMILLIAP
AYS
>A0A2S1KKY5_ZIKV/216-290
AVTLPSHSTRKLQTRSQTWLESREYTKHLIKVENWIFRNPGFALVAVAIAWLLGSSTSQKVIYLVMILLIAP
AYS
>A0A2R4LVW6_ZIKV/216-290
AVTLPSHSTRKLQTRSQTWLESREYTKHLIKVENWIFRNPGFALVAVAIAWLLGSSTSQKVIYLVMILLIAP
AYS
>A0A2S1KKZ7_ZIKV/216-290
AVTLPSHSTRKLQTRSQTWLESREYTKHLIKVENWIFRNPGFALVAVAIAWLLGSSTSQKVIYLVMILLIAP
AYS
>A0A2S1KKZ3_ZIKV/216-290
AVTLPSHSTRKLQTRSQTWLESREYTKHLIKVENWIFRNPGFALVAVAIAWLLGSSTSQKVIYLVMILLIAP
AYS
>A0A2S1KKY4_ZIKV/216-290
AVTLPSHSTRKLQTRSQTWLESREYTKHLIKVENWIFRNPGFALVAVAIAWLLGSSTSQKVIYLVMILLIAP
AYS
>A0A2S1KKZ9_ZIKV/216-290
AVTLPSHSTRKLQTRSQTWLESREYTKHLIKVENWIFRNPGFALVAVAIAWLLGSSTSQKVIYLVMILLIAP
AYS
>A0A2S1KKZ5_ZIKV/216-290
AVTLPSHSTRKLQTRSQTWLESREYTKHLIKVENWIFRNPGFALVAVAIAWLLGSSTSQKVIYLVMILLIAP
AYS
>A0A2R4LVY6_ZIKV/216-290
AVTLPSHSTRKLQTRSQTWLESREYTKHLIKVENWIFRNPGFALVAVAIAWLLGSSTSQKVIYLVMILLIAP
AYS
>A0A2R4LVY4_ZIKV/216-290
AVTLPSHSTRKLQTRSQTWLESREYTKHLIKVENWIFRNPGFALVAVAIAWLLGSSTSQKVIYLVMILLIAP
AYS
>A0A2R4LVY3_ZIKV/216-290
AVTLPSHSTRKLQTRSQTWLESREYTKHLIKVENWIFRNPGFALVAVAIAWLLGSSTSQKVIYLVMILLIAP
AYS
>A0A2R4LVU4_ZIKV/216-290
AVTLPSHSTRKLQTRSQTWLESREYTKHLIKVENWIFRNPGFALVAVAIAWLLGSSTSQKVIYLVMILLIAP
AYS
>A0A2R4LVX0_ZIKV/216-290
AVTLPSHSTRKLQTRSQTWLESREYTKHLIKVENWIFRNPGFALVAVAIAWLLGSSTSQKVIYLVMILLIAP
AYS
>A0A2R4LVX5_ZIKV/216-290
AVTLPSHSTRKLQTRSQTWLESREYTKHLIKVENWIFRNPGFALVAVAIAWLLGSSTSQKVIYLVMILLIAP
AYS
>A0A3G4S7Y4_ZIKV/216-290
AVTLPSHSTRKLQTRSQTWLESREYTKHLIKVENWIFRNPGFALVAVAIAWLLGSSTSQKVIYLVMILLIAP
AYS
>A0A2R4LVX9_ZIKV/216-290
AVTLPSHSTRKLQTRSQTWLESREYTKHLIKVENWIFRNPGFALVAVAIAWLLGSSTSQKVIYLVMILLIAP
AYS
>A0A142IX71_ZIKV/216-290
AVTLPSHSTRKLQTRSQTWLESREYTKHLIKVENWIFRNPGFALVAVAIAWLLGSSTSQKVIYLVMILLIAP
AYS
>A0A1B1UX06_ZIKV/216-290
AVTLPSHSTRKLQTRSQTWLESREYTKHLIKVENWIFRNPGFALVAVAIAWLLGSSTSQKVIYLVMILLIAP
AYS
>A0A2R4LVV8_ZIKV/216-290
AVTLPSHSTRKLQTRSQTWLESREYTKHLIKVENWIFRNPGFALVAVAIAWLLGSSTSQKVIYLVMILLIAP
AYS
>A0A2R4LVW2_ZIKV/216-290
AVTLPSHSTRKLQTRSQTWLESREYTKHLIKVENWIFRNPGFALVAVAIAWLLGSSTSQKVIYLVMILLIAP
AYS
>A0A2R4LVX3_ZIKV/216-290
AVTLPSHSTRKLQTRSQTWLESREYTKHLIKVENWIFRNPGFALVAVAIAWLLGSSTSQKVIYLVMILLIAP
AYS
>A0A2R4LVY5_ZIKV/216-290
AVTLPSHSTRKLQTRSQTWLESREYTKHLIKVENWIFRNPGFALVAVAIAWLLGSSTSQKVIYLVMILLIAP
AYS
>A0A2R4LVW3_ZIKV/216-290
AVTLPSHSTRKLQTRSQTWLESREYTKHLIKVENWIFRNPGFALVAVAIAWLLGSSTSQKVIYLVMILLIAP
AYS
>A0A2R4LVX6_ZIKV/216-290
AVTLPSHSTRKLQTRSQTWLESREYTKHLIKVENWIFRNPGFALVAVAIAWLLGSSTSQKVIYLVMILLIAP
AYS
>A0A2R4LVU5_ZIKV/216-290
AVTLPSHSTRKLQTRSQTWLESREYTKHLIKVENWIFRNPGFALVAVAIAWLLGSSTSQKVICLVMILLIAP
AYS
>A0A2R4LW07_ZIKV/216-290
AVTLPFHSTRKLQTRSQTWLESREYTKHLIKVENWIFRNPGFALVAVAIAWLLGSSTSQKVIYLVMILLIAP
AYS
>A0A2R4LVX1_ZIKV/216-290
AVTLPSHSTRKLQTRSQTWLESREYTKHLIKVENWIFRNPGFALVAVAIAWLLGSSTSQKVIYLVMILLIAP
AYS
>A0A2R4LVW7_ZIKV/216-290
AVTLPSHSTRKLQTRSQTWLESREYTKHLIKVENWIFRNPGFALVAVAIAWLLGSSTSQKVIYLVMILLIAP
AYS
>A0A2R4LVW1_ZIKV/216-290
AVTLPSHSTRKLQTRSQTWLESREYTKHLIKVENWIFRNPGFALVAVAIAWLLGSSTSQKVIYLVMILLIAP
AYS
>A0A2R4LVW9_ZIKV/216-290
AVTLPSHSTRKLQTRSQTWLESREYTKHLIKVENWIFRNPGFALVAVAIAWLLGSSTSQKVIYLVMILLIAP
AYS
>A0A2R4LVV7_ZIKV/216-290
AVTLPSHSTRKLQTRSQTWLESREYTKHLIKVENWIFRNPGFALVAVAIAWLLGSSTSQKVIYLVMILLIAP
AYS
>A0A2R4LVT7_ZIKV/216-290
AVTLPSHSTRKLQTRSQTWLESREYTKHLIKVENWIFRNPGFALVAVAIAWLLGSSTSQKVIYLVMILLIAP
AYS
>A0A2R4LVY2_ZIKV/216-290
AVTLPSHSTRKLQTRSQTWLESREYTKHLIKVENWIFRNPGFALVAVAIAWLLGSSTSQKVIYLVMILLIAP
AYS
>A0A2R4LVW5_ZIKV/216-290
AVTLPSHSTRKLQTRSQTWLESREYTKHLIKVENWIFRNPGFALVAVAIAWLLGSSTSQKVIYLVMILLIAP
AYS
>A0A2R4LVT9_ZIKV/216-290
AVTLPSHSTRKLQTRSQTWLESREYTKHLIKVENWIFRNPGFALVAVAIAWLLGSSTSQKVIYLVMILLIAP
AYS
>A0A2R4LVW8_ZIKV/216-290
AVTLPSHSTRKLQTRSQTWLESREYTKHLIKVENWIFRNPGFALVAVAIAWLLGSSTSQKVIYLVMILLIAP
AYS
>A0A2R4LVZ6_ZIKV/216-290
AVTLPSHSTRKLQTRSQTWLESREYTKHLIKVENWIFRNPGFALVAVAIAWLLGSSTSQKVIYLVMILLIAP
AYS
>A0A2R4LVV5_ZIKV/216-290
AVTLPSHSTRKLQTRPQTWLESREYTKHLIKVENWIFRNPGFALVAVAIAWLLGSSTSQKVIYLVMILLIAP
AYS
>A0A2R4LVU1_ZIKV/216-290
AVTLPSHSTRKLQTRPQTWLESREYTKHLIKVENWIFRNPGFALVAVAIAWLLGSSTSQKVIYLVMILLIAP
AYS
>A0A2R4LVU6_ZIKV/216-290
AVTLPSHSTRKLQTRPQTWLESREYTKHLIKVENWIFRNPGFALVAVAIAWLLGSSTSQKVIYLVMILLIAP
AYS
>A0A2R4LVV0_ZIKV/216-290
AVTLPSHSTRKLQTRSQTWLESREYTKHLIKVENWIFRNPGFALVAVAIAWLLGSSTSQKVIYLVMILLIAP
AYS
>A0A2R4LVY9_ZIKV/216-290
AVTLPSHSTRKLQTRSQTWLESREYTKHLIKVENWIFRNPGFALVAVAIAWLLGSSTSQKVIYLVMILLIAP
AYS
>A0A2R4LVT3_ZIKV/216-290
AVTLPSHSTRKLQTRSQTWLESREYTKHLIKVENWIFRNPGFALVAVAIAWLLGSSTSQKVIYLVMILLIAP
AYS
>A0A2R4LVZ7_ZIKV/216-290
AVTLPSHSTRKLQTRSQTWLESREYTKHLIKVENWIFRNPGFALVAVAIAWLLGSSTSQKVIYLVMILLIAP
AYS
>A0A2R4LVV9_ZIKV/216-290
AVTLPSHSTRKLQTRSQTWLESREYTKHLIKVENWIFRNPGFALVAVAIAWLLGSSTSQKVIYLVMILLIAP
AYS
>A0A2R4LVV6_ZIKV/216-290
AVTLPSHSTRKLQTRSQTWLESREYTKHLIKVENWIFRNPGFALVAVAIAWFLGSSTSQKVIYLVMILLIAP
AYS
>A0A2R4LVS7_ZIKV/216-290
AVTLPSHSTRKLQTRSQTWLESREYTKHLIKVENWIFRNPGFALVAVAIAWLLGSSTSQKVIYLVMILLIAP
AYS
>A0A2R4LVU3_ZIKV/216-290
AVTLPSHSTRKLQTRSQTWLESREYTKHLIKVENWIFRNPGFALVAVAIAWLLGSSTSQKVIYLVMILLIAP
AYS
>A0A2R4LVX4_ZIKV/216-290
AVTLPSHSTRKLQTRSQTWLESREYTKHLIKVENWIFRNPGFALVAVAIAWLLGSSTSQKVIYLVMILLIAP
AYS
>A0A2R4LVU9_ZIKV/216-290
AVTLPSHSTRKLQTRSQTWLESREYTKHLIKVENWIFRNPGFALVAVAIAWLLGSSTSQKVIYLVMILLIAP
AYS
>A0A2R4LVX7_ZIKV/216-290
AVTLPSHSTRKLQTRSQTWLESREYTKHLIKVENWIFRNPGFALVAVAIAWLLGSSTSQKVIYLVMILLIAP
AYS
>A0A1L5YKZ2_ZIKV/216-290
AVTLPSHSTRKLQTRSQTWLESREYTKHLIKVENWIFRNPGFTLVAVAIAWLLGSSTSQKVIYLVMILLIAP
AYS
>C8XPB1_ZIKV/216-290
AVTLPSHSTRKLQTRSQTWLESREYTKHLIKVENWIFRNPGFTLVAVAIAWLLGSSTSQKVIYLVMILLIAP
AYS
>W8Q6T3_ZIKV/216-290
AVTLPSHSTRKLQTRSQTWLESREYTKHLIKVENWIFRNPGFALAAVAIAWLLGSSTSQKVIYLIMILLIAP
AYS
>W0G4H6_ZIKV/216-290
AVTLPSHSTRKLQTRSQTWLESREYTKHLIKVENWIFRNPGFALAAVAIAWLLGSSTSQKVIYLVMILLIAP
AYS
>W0G1G4_ZIKV/216-290
AVTLPSHSTRKLQTRSQTWLESREYTKHLIKVENWIFRNPGFALAAVAIAWLLGSSTSQKVIYLVMILLIAP
AYS
>W0G5P7_ZIKV/216-290
AVTLPSHSTRKLQTRSQTWLESREYTKHLIKVENWIFRNPGFALAAVAIAWLLGSSTSQKVIYLVMILLIAP
AYS
>A0A1D9C0V4_ZIKV/216-290
AVTLPSHSTRKLQTRSQTWLESREYTKHLIRVENWIFRNPGFALAAAAIAWLLGSSTSQKVIYLVMILLIAP
AYS
>A0A1P8D487_ZIKV/216-290
AVTLPSHSTRKLQTRSQTWLESREYTKHLIRVENWIFRNPGFALAAAAIAWLLGSSTSQKVIYLVMILLIAP
AYS
>A0A7U3RV08_ZIKV/216-290
AVTLPSHSTRKLQTRSQTWLESREYTKHLIRVENWIFRNPGFALAAAAIAWLLGSSTSQKVIYLVMILLIAP
AYS
>A0A385H822_ZIKV/216-290
AVTLPSHSTRKLQTRSQTWLESREYTKHLIRVENWIFRNPGFALAAAAIAWLLGSSTSQKVIYLVMILLIAP
AYS
>A0A7U3NFD1_ZIKV/216-290
AVTLPSHSTRKLQTRSQTWLESREHTKHLIRVENWIFRNPGFALAAAAIAWLLGSSTSQKVIYLVMILLIAP
AYS
>A0A1V0E2H3_ZIKV/216-290
AVTLPSHSTRKLQTRSQTWLESREYTKHLIRVENWIFRNPGFALAAAAIAWLLGSSTSQKVIYLVMILLIAP
AYS
>A0A1V0E2I2_ZIKV/216-290
AVTLPSHSTRKLQTRSQTWLESREYTKHLIRVENWIFRNPGFALAAAAIAWLLGSSTSQKVIYLVMILLIAP
AYS
>A0A2D0ZXZ5_ZIKV/182-256
AVTLPSHSTRKLQTRSQTWLESREYTKHLIRVENWIFRNPGFALAAAAIAWLLGSSTSQKVIYLVMILLIAP
AYS
>A0A2D1AQL1_ZIKV/216-290
AVTLPSHSTRKLQTRSQTWLESREYTKHLIRVENWIFRNPGFALAAAAIAWLLGSSTSQKVIYLVMILLIAP
AYS
>A0A1V0E2J6_ZIKV/216-290
AVTLPSHSTRKLQTRSQTWLESREYTKHLIRVENWIFRNPGFALAAAAIAWLLGSSTSQKVIYLVMILLIAP
AYS
>A0A2D0ZY51_ZIKV/216-290
AVTLPSHSTRKLQTRSQTWLESREYTKHLIRVENWIFRNPGFALAAAAIAWLLGSSTSQKVIYLVMILLIAP
AYS
>A0A2Z2ETQ9_ZIKV/216-290
AVTLPSHSTRKLQTRSQTWLESREYTKHLIRVENWIFRNPGFALAAAAIAWLLGSSTSQKVIYLVMILLIAP
AYS
>A0A2Z2ET42_ZIKV/216-290
AVTLPSHSTRKLQTRSQTWLESREYTKHLIRVENWIFRNPGFALAAAAIAWLLGSSTSQKVIYLVMILLIAP
AYS
>A0A2Z2EVI4_ZIKV/216-290
AVTLPSHSTRKLQTRSQTWLESREYTKHLIRVENWIFRNPGFALAAAAIAWLLGSSTSXKVIYLVMILLIAP
AYS
>A0A1Z1DYH5_ZIKV/216-290
AVTLPSHSTRKLQTRSQTWLESREYTKHLIRVENWIFRNPGFALAAAAIAWLLGSSTSQKVIYLVMILLIAP
AYS
>A0A2Z2EX91_ZIKV/216-290
AVTLPSHSTRKLQTRSQTWLESREYTKHLIRVENWIFRNPGFALAAAAIAWLLGSSTSQKVIYLVMILLIAP
AYS
>A0A1V0E2B5_ZIKV/216-290
AVTLPSHSTRKLQTRSQTWLESREYTKHLIRVENWIFRNPGFALAAAAIAWLLGSSTSQKVIYLVMILLIAP
AYS
>A0A7S8HE92_ZIKV/216-290
AVTLPSHSTRKLQTRSQTWLESREYTKHLIRVENWIFRNPGFALAAAAIAWLLGSSTSQKVIYLVMILLIAP
AYS
>A0A482DX45_ZIKV/216-290
AVTLPSHSTRKLQTRSQTWLESREYTKHLIRVENWIFRNPGFALAAAAIAWLLGSSTSQKVIYLVMILLIAP
AYS
>A0A3G4YKY6_ZIKV/216-290
AVTLPSHSTRKLQTRSQTWLESREYTKHLIRVENWIFRNPGFALAAAAIAWLLGSSTSQKVIYLVMILLIAP
AYS
>A0A3G4YKZ6_ZIKV/216-290
AVTLPSHSTRKLQTRSQTWLESREYTKHLIRVENWIFRNPGFALAAAAIAWLLGSSTSQKVIYLVMILLIAP
AYS
>A0A3G4YL21_ZIKV/216-290
AVTLPSHSTRKLQTRSQTWLESREYTKHLIRVENWIFRNPGFALAAAAIAWLLGSSTSQKVIYLVMILLIAP
AYS
>A0A7S8C8N7_ZIKV/216-290
AVTLPSHSTRKLQTRSQTWLESREYTKHLIRVENWIFRNPGFALAAAAIAWLLGSSTSQKVIYLVMILLIAP
AYS
>A0A7S8HE88_ZIKV/216-290
AVTLPSHSTRKLQTRSQTWLESREYTKHLIRVENWIFRNPGFALAAAAIAWLLGSSTSQKVIYLVMILLIAP
AYS
>A0A5P8DJ22_ZIKV/216-290
AVTLPSHSTRKLQTRSQTWLESREYTKHLIRVENWIFRNPGFALAAAAIAWLLGSSTSQKVIYLVMILLIAP
AYS
>A0A2Z2ESG6_ZIKV/216-290
AVTLPSHSTRKLQTRSQTWMESREYTKHLIRVENWIFRNPGFALAAAAIAWLLGSSTSQKVIYLVMILLIAP
AYS
>A0A678Z0A0_ZIKV/216-290
AVTLPSHSTRKLQTRSQTWLESREYTKHLIRVENWIFRNPGFALAAAAIAWLLGSSTSQKVIYLVMILLIAP
AYS
>A0A5A4N939_ZIKV/216-290
AVTLPSHSTRKLQTRSQTWLESREYTKHLIRVENWIFRNPGFALAAAAIAWLLGSSTSQKVIYLVMILLIAP
AYS
>A0A1V0E2D8_ZIKV/216-290
AVTLPSHSTRKLQTRSQTWLESREYTKHLIRVENWIFRNPGFALAAAAIAWLLGSSTSQKVIYLVMILLIAP
AYS
>A0A1V0E2E5_ZIKV/216-290
AVTLPSHSTRKLQTRSQTWLESREYTKHLIRVENWIFRNPGFALAAAAIAWLLGSSTSQKVIYLVMILLIAP
AYS
>A0A1V0E2E6_ZIKV/216-290
AVTLPSHSTRKLQTRSQTWLESREYTKHLIRVENWIFRNPGFALAAAAIAWLLGSSTSQKVIYLVMILLIAP
AYS
>A0A1V0E2D2_ZIKV/216-290
AVTLPSHSTRKLQTRSQTWLESREYTKHLIRVENWIFRNPGFALAAAAIAWLLGSSTSQKVIYLVMILLIXP
AYS
>A0A1V0E2J4_ZIKV/216-290
AVTLPSHSTRKLQTRSQTWLESREYTKHLIRVENWIFRNPGFALAAAAIAWLLGSSTSQKVIYLVMILLIAP
AYS
>A0A1D9C0V9_ZIKV/216-290
AVTLPSHSTRKLQTRSQTXLESREYTKHLIRVENWIFRNPGFALAAAAIAWLLGSSTSQKVIYLVMILLIAP
AYS
>A0A1D9C0W6_ZIKV/216-290
AVTLPSHSTRKLQTRSQTWLESREYTKHLIRVENWIFRNPGFALAAAAIAWLLGSSTSQKVIYLVMILLIAP
AYS
>A0A7U3NEW1_ZIKV/216-290
AVTLPSHSTRKLQTRSQTWLESREYTKHLIRVENWIFRNPGFALAAAAIAWLLGSSTSQKVIYLVMILLIAP
AYS
>A0A1V0E2J0_ZIKV/216-290
AVTLPSHSTRKLQTRSQTWLESREYTKHLIRVENWIFRNPGFALAAAAIAWLLGSSTSQKVIYLVMILLIAP
AYS
>A0A7U3RTK9_ZIKV/216-290
AVTLPSHSTRKLQTRSQTWLESREYTKHLIRVENWIFRNPGFALAAAAIAWLLGSSTSQKVIYLVMILLIAP
AYS
>A0A678Z7X8_ZIKV/216-290
AVTLPSHSTRKLQTRSQTWLESREYTKHLIRVENWIFRNPGFALAAAAIAWLLGSSTSQKVIYLVMILLIAP
AYS
>A0A678Z5X5_ZIKV/216-290
AVTLPSHSTRKLQTRSQTWLESREYTKHLIRVENWIFRNPGFALAAAAIAWLLGSSTSQKVIYLVMILLIAP
AYS
>A0A678Z1Q2_ZIKV/216-290
AVTLPSHSTRKLQTRSQTWLESREYTKHLIRVENWIFRNPGFALAAAAIAWLLGSSTSQKVIYLVMILLIAP
AYS
>A0A678ZAB9_ZIKV/216-290
AVTLPSHSTRKLQTRSQTWLESREYTKHLIRVENWIFRNPGFALAAAAIAWLLGSSTSQKVIYLVMILLIAP
AYS
>A0A678Z7Z1_ZIKV/216-290
AVTLPSHSTRKLQTRSQTWLESREYTKHLIRVENWIFRNPGFALAAAAIAWLLGSSTSQKVIYLVMILLIAP
AYS
>A0A3G1NI49_ZIKV/216-290
AVTLPSHSTRKLQTRSQTWLESREYTKHLIRVENWIFRNPGFALAAAAIAWLLGSSTSQKVIYLVMILLIAP
AYS
>A0A2Z2DRP9_ZIKV/216-290
AVTLPSHSTRKLQTRSQTWLESREYTKHLIRVENWIFRNPGFALAAAAIAWLLGSSTSQKVIYLVMILLIAP
AYS
>A0A1P8D485_ZIKV/216-290
AVTLPSHSTRKLQTRSQTWLESREYTKHLIRVENWIFRNPGFALAAAAIAWLLGSSTSQKVIYLVMILLIAP
AYS
>A0A2Z2DVA4_ZIKV/216-290
AVTLPSHSTRKLQTRSQTWLESREYTKHLIRVENWIFRNPGFALAAAAIAWLLGSSTSQKVIYLVMILLIAP
AYS
>A0A219YLK5_ZIKV/216-290
AVTLPSHSTRKLQTRSQTWLESREYTKHLIRVENWIFRNPGFALAAAAIAWLLGSSTSQKVIYLVMILLIAP
AYS
>A0A2I6B753_ZIKV/216-290
AVTLPSHSTRKLQTRSQTWLESREYTKHLIRVENWIFRNPGFALAAAAIAWLLGSSTSQKVIYLVMILLIAP
AYS
>A0A1Y0AXW9_ZIKV/216-290
AVTLPSHSTRKLQTRSQTWLESREYTKHLIRVENWIFRNPGFALAAAAIAWLLGSSTSQKVIYLVMILLIAP
AYS
>A0A1B0YTB3_ZIKV/216-290
AVTLPSHSTRKLQTRSQTWLESREYTKHLIRVENWIFRNPGFALAAAAIAWLLGSSTSQKVIYLVMILLIAP
AYS
>A0A1Y0AXU2_ZIKV/216-290
AVTLPSHSTRKLQTRSQTWLESREYTKHLIRVENWIFRNPGFALAAAAIAWLLGSSTSQKVIYLVMILLIAP
AYS
>A0A1Y0AXV0_ZIKV/216-290
AVTLPSHSTRKLQTRSQTWLESREYTKHLIRVENWIFRNPGFALAAAAIAWLLGSSTSQKVIYLVMILLIAP
AYS
>A0A7U3RTK6_ZIKV/216-290
AVTLPSHSTRKLQTRSQTWLESREYTKHLIRVENWIFRNPGFALAAAAIAWLLGSSTSQKVIYLVMILLIAP
AYS
>A0A140E7U5_ZIKV/216-290
AVTLPSHSTRKLQTRSQTWLESREYTKHLIRVENWIFRNPGFALAAAAIAWLLGSSTSQKVIYLVMILLIAP
AYS
>A0A2Z2DTE3_ZIKV/216-290
AVTLPSHSTRKLQTRSQTWLESREYTKHLIRVENWIFRNPGFALAAAAIAWLLGSSTSQKVIYLVMILLIAP
AYS
>A0A5B8P6E4_ZIKV/216-290
AVTLPSHSTRKLQTRSQTWLESREYTKHLIRVENWIFRNPGFALAAAAIAWLLGSSTSQKVIYLVMILLIAP
AYS
>A0A2D1AQS6_ZIKV/216-290
AVTLPSHSTRKLQTRSQTWLESREYTKHLIRVENWIFRNPGFALAAAAIAWLLGSSTSQKVIYLVMILLIAP
AYS
>A0A6G5S6N1_ZIKV/216-290
AVTLPSHSTRKLQTRSQTWLESREYTKHLIRVENWIFRNPGFALAAAAIAWLLGSSTSQKVIYLVMILLIAP
AYS
>A0A7U3RW76_ZIKV/216-290
AVTLPSHSTRKLQTRSQTWLESREYTKHLIRVENWIFRNPGFALAAAAIAWLLGSSTSQKVIYLVMILLIAP
AYS
>A0A2Z2DRS0_ZIKV/216-290
AVTLPSHSTRKLQTRSQTWLESREYTKHLIRVENWIFRNPGFALAAAAIAWLLGSSTSQKVIYLVMILLIAP
AYS
>A0A8E3YI90_ZIKV/216-290
AVTLPSHSTRKLQTRSQTWLESREYTKHLIRVENWIFRNPGFALAAAAIAWLLGSSTSQKVIYLVMILLIAP
AYS
>A0A1V0E2C5_ZIKV/216-290
AVTLPSHSTRKLQTRSQTWLESREYTKHLIRVENWIFRNPGFALAAAAIAWLLGSSTSQKVIYLVMILLIAP
AYS
>A0A1P8D4A6_ZIKV/216-290
AVTLPSHSTRKLQTRSQTWLESREYTKHLIRVENWIFRNPGFALAAAAIAWLLGSSTSQKVIYLVMILLIAP
AYS
>A0A2Z2EVA4_ZIKV/216-290
AVTLPSHSTRKLQTRSQTWLESREYTKHLIRVENWIFRNPGFALAAAAIAWLLGSSTSQKVIYLVMILLIAP
AYS
>A0A5Q0TKW9_ZIKV/216-290
AVTLPSHSTRKLQTRSQTWLESREYTKHLIRVENWIFRNPGFALAAAAIAWLLGSSTSQKVIYLVMILLIAP
AYS
>A0A2R4RQE5_ZIKV/216-290
AVTLPSHSTRKLQTRSQTWLESREYTKHLIRVENWIFRNPGFALAAAAIAWLLGSSTSQKVIYLVMILLIAP
AYS
>A0A1Y0AXU7_ZIKV/216-290
AVTLPSHSTRKLQTRSQTWLESREYTKHLIRVENWIFRNPGFALAAAAIAWLLGSSTSQKVIYLVMILLIAP
AYS
>A0A2Z2EUN8_ZIKV/216-290
AVTLPSHSTRKLQTRSQTWLESREYTKHLIRVENWIFRNPGFALAAAAIAWLLGSSTSQKVIYLVMILLIAP
AYS
>A0A1B0YTC3_ZIKV/216-290
AVTLPSHSTRKLQTRSQTWLESREYTKHLIRVENWIFRNPGFALAAAAIAWLLGSSTSQKVIYLVMILLIAP
AYS
>A0A7U3RV16_ZIKV/216-290
AVTLPSHSTRKLQTRSQTWLESREYTKHLIRVENWIFRNPGFALAAAAIAWLLGSSTSQKVIYLVMILLIAP
AYS
>A0A7U3RW71_ZIKV/216-290
AVTLPSHSTRKLQTRSQTWLESREYTKHLIRVENWIFRNPGFALAAAAIAWLLGSSTSQKVIYLVMILLIAP
AYS
>A0A3G1NI52_ZIKV/196-270
AVTLPSHSTRKLQTRSQTWLESREYTKHLIRVENWIFRNPGFALAAAAIAWLLGSSTSQKVIYLVMILLIAP
AYS
>A0A192GQP8_ZIKV/216-290
AVTLPSHSTRKLQTRSQTWLESREYTKHLIRVENWIFRNPGFALAAAAIAWLLGSSTSQKVIYLVMILLIAP
AYS
>A0A1B2RVD3_ZIKV/216-290
AVTLPSHSTRKLQTRSQTWLESREYTKHLIRVENWIFRNPGFALAAAAIAWLLGSSTSQKVIYLVMILLIAP
AYS
>A0A1B1UX05_ZIKV/216-290
AVTLPSHSTRKLQTRSQTWLESREYTKHLIRVENWIFRNPGFALAAAAIAWLLGSSTSQKVIYLVMILLIAP
AYS
>H8XX11_ZIKV/216-290
AVTLPSHSTRKLQTRSQTWLESREYTKHLIRVENWIFRNPGFALAAAAIAWLLGSSTSQKVIYLVMILLIAP
AYS
>B3U3M3_ZIKV/216-290
AVTLPSHSTRKLQTRSQTWLESREYTKHLIRVENWIFRNPGFALAAAAIAWLLGSSTSQKVIYLVMILLIAP
AYS
>A0A125RTB6_ZIKV/216-290
AVTLPSHSTRKLQTRSQTWLESREYTKHLIRVENWIFRNPGFALAAAVIAWLLGSSTSQKVIYLVMILLIAP
AYS
>A0A2H4G2G6_ZIKV/216-290
AVTLPSHSTRKLQTRSQTWLESREYTKHLIRVENWIFRNPGFALAAAAIAWLLGSSTSQKVIYLVMILLIAP
AYS
>A0A2I6B707_ZIKV/216-290
AVTLPSHSTRKLQTRSQTWLESREYTKHLIRVENWIFRNPGFALAAAAIAWLLGSSTSQKVIYLVMILLIAP
AYS
>A0A2D1AJU2_ZIKV/188-262
AVTLPSHSTRKLQTRSQTWLESREYTKHLIRVENWIFRNPGFALAAAAIAWLLGSSTSQKVIYLVMILLIAP
AYS
>A0A7U3NEU5_ZIKV/216-290
AVTLPSHSTRKLQTRSQTWLESREYTKHLIRVENWIFRNPGFALAAAAIAWLLGSSTSQKVIYLVMILLIAP
AYS
>A0A7U3NET5_ZIKV/216-290
AVTLPSHSTRKLQTRSQTWLESREYTKHLIRVENWIFRNPGFALAAAAIAWLLGSSTSQKVIYLVMILLIAP
AYS
>A0A7U3NFA6_ZIKV/216-290
AVTLPSHSTRKLQTRSQTWLESREYTKHLIRVENWIFRNPGFALAAAAIAWLLGSSTSQKVIYLVMILLIAP
AYS
>A0A1V0E2I0_ZIKV/216-290
AVTLPSHSTRKLQTRSQTWLESREYTKHLIRVENWIFRNPGFALAAAAIAWLLGSSTSQKVIYLVMILLIAP
AYS
>A0A1V0E2D4_ZIKV/216-290
AVTLPSHSTRKLQTRSQTWLESREYTKHLIRVENWIFRNPGFALAAAAIAWLLGSSTSQKVIYLVMILLIAP
AYS
>A0A7S6TAV0_ZIKV/216-290
AVTLPSHSTRKLQTRSQTWLESREYTKHLIRVENWIFRNPGFALAAAAIAWLLGSSTSQKVIYLVMILLIAP
AYS
>A0A220T7J0_ZIKV/216-290
AVTLPSHSTRKLQTRSQTWLESREYTKHLIRVENWIFRNPGFALAAAAIAWLLGSSTSQKVIYLVMILLIAP
AYS
>A0A1V0E2H9_ZIKV/216-290
AVTLPSHSTRKLQTRSQTWLESREYTKHLIRVENWIFRNPGFALAAAAIAWLLGSSTSQKVIYLVMILLIAP
AYS
>A0A7D5PWJ1_ZIKV/216-290
AVTLPSHSTRKLQTRSQTWLESREYTKHLIRVENWIFRNPGFALAAAAIAWLLGSSTSQKVIYLVMILLIAP
AYS
>A0A142FH73_ZIKV/200-274
AVTLPSHSTRKLQTRSQTWLESREYTKHLIRVENWIFRNPGFALAAAAIAWLLGSSTSQKVIYLVMILLIAP
AYS
>A0A1B1H4R3_ZIKV/216-290
AVTLPSHSTRKLQTRSQTWLESREYTKHLIRVENWIFRNPGFALAAAAIAWLLGSSTRQKVIYLVMILLIAP
AYS
>A0A3S9W5X1_ZIKV/216-290
AVTLPSHSTRKLQTRSQTWLESREYTKHLIRVENWIFRNPGFALAAAAIAWLLGSSTSQKVIYLVMMLLIAP
AYS
>A0A1W5KQI4_ZIKV/216-290
AVTLPSHSTRKLQTRSQTWLESREYTKHLIRVENWIFRNPGFALAAAAIAWLLGSSTSQKVIYLVMILLIAP
AYS
>A0A8E3YIW7_ZIKV/216-290
AVTLPSHSTRKLQTRSQTWLESREYTKHLIRVENWIFRNPGFALAAAAIAWLLGSSTSQKVIYLVMILLIAP
AYS
>A0A2S1Q2P2_ZIKV/216-290
AVTLPSHSTRKLQTRSQTWLESREYTKHLIRVENWIFRNPGFALAAAAIAWLLGSSTSQKVIYLVMILLIAP
AYS
>A0A2Z4HUE9_ZIKV/216-290
AVTLPSHSTRKLQTRPQTWLESREYTKHLIRVENWIFRNPGFALAAAAIAWLLGSSTSQKVIYLVMILLIAP
AYS
>A0A7L8TAS2_ZIKV/216-290
AVTLPSHSTRKLQTRSQTWLESREYTKHLIRVENWIFRNPGFALAAAAIAWLLGSSTSQKVIYLVMILLIAP
AYS
>A0A8E3YLI6_ZIKV/216-290
AVTLPSHSTRKLQTRSQTWLESREYTKHLIRVENWIFRNPGFALAAAAIAWLLGSSTSQKVIYLVMILLIAP
AYS
>A0A8E4GR26_ZIKV/216-290
AVTLPSHSTRKLQTRSQTWLESREYTKHLIRVENWIFRNPGFALAAAAIAWLLGSSTSQKVIYLVMILLIAP
AYS
>A0A221C7G3_ZIKV/216-290
AVTLPSHSTRKLQTRSQTWLESREYTKHLIRVENWIFRNPGFALAAAAIAWLLGSSTSQKVIYLVMILLIAP
AYS
>A0A2D0ZY33_ZIKV/216-290
AVTLPSHSTRKLQTRSQTWLESREYTKHLIRVENWIFRNPGFALAAAAIAWLLGSSTSQKVIYLVMILLIAP
AYS
>A0A2H4Y904_ZIKV/216-290
AVTLPSHSTRKLQTRSQTWLESREYTKHLIRVENWIFRNPGFALAAAAIAWLLGSSTSQKVIYLVMILLIAP
AYS
>A0A1W5ZJ56_ZIKV/216-290
AVTLPSHSTRKLQTRSQTWLESREYTKHLIRVENWIFRNPGFALAAAAIAWLLGSSTSQKVIYLVMILLIAP
AYS
>A0A2D1AQV4_ZIKV/216-290
AVTLPSHSTRKLQTRSQTWLESREYTKHLIRVENWIFRNPGFALAAAAIAWLLGSSTSQKVIYLVMILLIAP
AYS
>A0A1J0HZK4_ZIKV/216-290
AVTLPSHSTRKLQTRSQTWLESREYTKHLIRVENWIFRNPGFALAAAAIAWLLGSSTSQKVIYLVMILLIAP
AYS
>A0A3G1TWV2_ZIKV/216-290
AVTLPSHSTRKLQTRSQTWLESREYTKHLIRVENWIFRNPGFALAAAAIAWLLGSSTSQKVIYLVMILLIAP
AYS
>A0A6M9QEI2_ZIKV/216-290
AVTLPSHSTRKLQTRSQTWLESREYTKHLIRVENWIFRKPGFALAAAAIAWLLGSSTSQKVIYLVMILLIAP
AYS
>A0A6M9QEJ6_ZIKV/216-290
AVTLPSHSTRKLQTRSQTWLESREYTKHLIRVENWIFRKPGFALAAAAIAWLLGSSTSQKVIYLVMILLIAP
AYS
>A0A142EHH1_ZIKV/216-290
AVTLPSHSTRKLQTRSQTWLESREYTKHLIRVENWILRNPGFALAAAAIAWLLGSSTSQKVIYLVMILLIAP
AYS
>A0A1S6XTK9_ZIKV/216-290
AVTLPSHSTRKLQTRSQTWLESREYTKHLIRVENWIFRNPGFALAAAAIAWLLGSSTSQKVIYLVMILLIAP
AYS
>A0A510BNW6_ZIKV/216-290
AVTLPSHSTRKLQTRSQTWLESREYTKHLIRVENWIFRNPGFALAAAAIAWLLGSSTSQKVIYLVMILLIAP
AYS
>A0A5P8DI08_ZIKV/216-290
AVTLPSHSTRKLQTRSQTWLESREYTKHLIRVENWIFRNPGFALAAAAIAWLLGSSTSQKVIYLVMILLIAP
AYS
>A0A7U3NF69_ZIKV/216-290
AVTLPSHSTRKLQTRSQTWLESREYTKHLIRVENWIFRNPGFALAAAAIAWLLGSSTSQKVIYLVMILLIAP
AYS
>A0A2D0WX26_ZIKV/216-290
AVTLPSHSTRKLQTRSQTWLESREYTKHLIRVENWIFRNPGFALAAAAIAWLLGSSTSQKVIYLVMILLIAP
AYS
>A0A2S0DTL5_ZIKV/216-290
AVTLPSHSTRKLQTRSQTWLESREYTKHLIRVENWIFRNPGFALAAAAIAWLLGSSTSQKVIYLVMILLIAP
AYS
>A0A1W6ETX2_ZIKV/216-290
AVTLPSHSTRKLQTRSQTWLESREYTKHLIRVENWIFRNPGFALAAAAIAWLLGSSTSQKVIYLVMILLIAP
AYS
>A0A1L2CU57_ZIKV/216-290
AVTLPSHSTRKLQTRSQTWLESREYTKHLIRVENWIFRNPGFALAAAAIAWLLGSSTSQKVIYLVMILLIAP
AYS
>A0A2I6B754_ZIKV/216-290
AVTLPSHSTRKLQTRSQTWLESREYTKHLIRVENWIFRNPGFALAAAAIAWLLGSSTSQKVIYLVMILLIAP
AYS
>A0A7U3NEX3_ZIKV/216-290
AVTLPSHSTRKLQTRSQTWLESREYTKHLIRVENWIFRNPGFALAAAAIAWLLGSSTSQKVIYLVMILLIAP
AYS
>A0A2Z2DVL5_ZIKV/216-290
AVTLPSHSTRKLQTRSQTWLESREYTKHLIRVENWIFRNPGFALAAAAIAWLLGSSTSQKVIYLVMILLIAP
AYS
>A0A7U3RV22_ZIKV/216-290
AVTLPSHSTRKLQTRSQTXLESREYTKHLIRVENWIFRNPGFALAAAAIAWLLXXXXXQKVIYLVMILLIAT
AYS
>A0A510BNV4_ZIKV/216-290
AVTLPSHSTRKLQTRSQTWLESREYTKHLIRVENWIFRNPGFALAAAAIAWLLGSSTSQKVIYLVMILLIAP
AYS
>A0A510BNW4_ZIKV/216-290
AVTLPSHSTRKLQTRPQTWLESREYTKHLIRVENWIFRNPGFALAAAAIAWLLGSSTSQKVIYLVMILLIAP
AYS
>A0A5Q0TLY3_ZIKV/216-290
AVTLPSHSTRKLQTRSQTWLESREYTKHLIRVENWIFRNPGFALAAAAIAWLLGSSTSQKVIYLVMILLIAP
AYS
>A0A1I9ZIY9_ZIKV/216-290
AVTLPSHSTRKLQTRSQTWLESREYTKHLIRIENWIFRNPGFALAAAAIAWLLGSSTSQKVIYLVMILLIAP
AYS
>A0A142DS37_ZIKV/216-290
AVTLPSHSTRKLQTRSQTWLESREYTKHLIRVENWIFRNPGFALAAAAIAWLLGSSTSQKVIYLVMILLIAL
AYS
>A0A5B8P7Z5_ZIKV/216-290
AVTLPSHSTRKLQTRSQTWLESREYTKHLIRVENWIFRNPGFALAAAAIAWLLGSSTSQKVIYLVMILLIAP
AYS
>A0A1B1M0M4_ZIKV/216-290
AVTLPSHSTRKLQTRSQTWLESREYTKHLIRVENWIFRNPGFALAAAAIAWLLGSSTSQKVIYLVMILLIAP
AYS
>A0A1D9C0X3_ZIKV/216-290
AVTLPSHSTRKLQTRSQTWLESREYTKHLIRVENWIFRNPGFALAAAAIAWLLGSSTSQKVIYLVMILLIAP
AYS
>A0A140DLX4_ZIKV/216-290
AVTLPSHSTRKLQTRSQTWLESREYTKHLIRVENWIFRNPGFALAAAAIAWLLGSSTSQKVIYLVMILLIAP
AYS
>A0A8A3TZI9_ZIKV/216-290
AVTLPSHSTRKLQTRSQTWLESREYTKHLIRVENWIFRNPGFALAAAAIAWLLGSSTSQKVIYLVMILLIAP
AYS
>A0A7U3NEX0_ZIKV/216-290
AVTLPSHSTRKLQTRSQTWLESREYTKHLIRVENWIFRNPGFALAAAAIAWLLGSSTSQKVIYLVMILLIAP
AYS
>A0A1Z2X283_ZIKV/216-290
AVTLPSHSTRKLQTRSQTWLESREYTKHLIRVENWIFRNPGFALAAAAIAWLLGSSTSQKVIYLVMILLIAP
AYS
>A0A1S7IWH6_ZIKV/216-290
AVTLPSHSTRKLQTRSQTWLESREYTKHLIRVENWIFRNPGFALAAAAIAWLFGSSTSQKVIYLVMILLIAP
AYS
>A0A5Q0TYD9_ZIKV/216-290
AVTLPSHSTRKLQTRSQTWLESREYTKHLIRVENWIFRNPGFALAAAAIAWLLGSSTSQKVIYLVMILLIAP
AYS
>A0A2R4SEJ5_ZIKV/216-290
AVTLPSHSTRKLQTRSQTWLESREYTKHLIRVENWIFRNPGFALAAAAIAWLLGSSTSQKVIYLVMILLIAP
AYS
>A0A3P8MMH9_ZIKV/216-290
AVTLPSHSTRKLQTRSQTWLESREYTKHLIRVENWIFRNPGFALAAAAIAWLLGSSTSQKVIYLVMILLIAP
AYS
>A0A191B547_ZIKV/216-290
AVTLPSHSTRKLQTRSQTWLESREYTKHLIRVENWIFRNPGFALAAAAIAWLLGSSTSQKVIYLVMILLIAP
AYS
>A0A125RTB5_ZIKV/216-290
AVTLPSHSTRKLQTRSQTWLESREYTKHLIRVENWIFRNPGFALAAAAIAWLLGSSTSQKVIYLVMILLIAP
AYS
>A0A3G1NI61_ZIKV/216-290
AVTLPSHSTRKLQTRSQTWLESREYTKHLIRVENWIFRNPGFALAAAAIAWLLGSSTSQKVIYLVMILLIAP
AYS
>A0A2Z2DVH8_ZIKV/216-290
AVTLPSHSTRKLQTRSQTWLESREYTKHLIRVENWIFRNPGFALAAAAIAWLLGSSTSQKVIYLVMILLIAP
AYS
>A0A2Z2DVC0_ZIKV/216-290
AVTLPSHSTRKLQTRSQTWLESREYTKHLIRVENWIFRNPGFALAAAAIAWLLGSSTSQKVIYLVMILLIAP
AYS
>A0A2Z2DRF6_ZIKV/216-290
AVTLPSHSTRKLQTRSQTWLESREYTKHLIRVENWIFRNPGFALAAAAIAWLLGSSTSQKVIYLVMILLIAP
AYS
>A0A2Z2DVC8_ZIKV/216-290
AVTLPSHSTRKLQTRSQTWLESREYTKHLIRVENWIFRNPGFALAAAAIAWLLGSSTSQKVIYLVMILLIAP
AYS
>A0A8E3YH94_ZIKV/216-290
AVTLPSHSTRKLQTRSQTWLESREYTKHLIRVENWIFRNPGFALAAAAIAWLLGSSTSQKVIYLIMILLIAP
AYS
>A0A8E4CTW1_ZIKV/216-290
AVTLPSHSTRKLQTRSQTWLESREYTKHLIRVENWIFRNPGFALAAAAIAWLLGSSTSQKVIYLVMILLIAP
AYS
>A0A8E4CTW0_ZIKV/216-290
AVTLPSHSTRKLQTRSQTWLESREYTKHLIRVENWIFRNPGFALAAAAIAWLLGSSTSQKVIYLVMILLIAP
AYS
>A0A8E3YHG2_ZIKV/216-290
AVTLPSHSTRKLQTRSQTWLESREYTKHLIRVENWIFRNPGFALAAAAIAWLLGSSTSQKVIYLVMILLIAP
AYS
>A0A2Z2DVK9_ZIKV/216-290
AVTLPSHSTRKLQTRSQTWLESREYTKHLIRVENWIFRNPGFALAAAAIAWLLGSSTSQKVIYLVMILLIAP
AYS
>A0A1L5J487_ZIKV/216-290
AVTLPSHSTRKLQTRSQTWLESREYTKHLIRVENWIFRNPGFALAAAAIAWLLGSSTSQKVIYLVMILLIAP
AYS
>A0A8E3YH96_ZIKV/216-290
AVTLPSHSTRKLQTRSQTWLESREYTKHLIRVENWIFRNPGFALAAAAIAWLLGSSTSQKVIYLVMILLIAP
AYS
>A0A3G1PY68_ZIKV/216-290
AVTLPSHSTRKLQTRSQTWLESREYTKHLIRVENWIFRNPGFALAAAAIAWLLGSSTSQKVIYLVMILLIAP
AYS
>A0A2Z2DRL7_ZIKV/216-290
AVTLPSHSTRKLQTRSQTWLESREYTKHLIRVENWIFRNPGFALAAAAIAWLLGSSTSQKVIYLVMILLIAP
AYS
>A0A286MUL7_ZIKV/216-290
AVTLPSHSTRKLQTRSQTWLESREYTKHLIRVENWIFRNPGFALAAAAIAWLLGSSTSQKVIYLVMILLIAP
AYS
>A0A218KLS8_ZIKV/216-290
AVTLPSHSTRKLQTRSQTWLESREYTKHLIRVENWIFRNPGFALAAAAIAWLLGSSTSQKVIYLVMILLIAP
AYS
>A0A1W5KQS1_ZIKV/216-290
AVTLPSHSTRKLQTRSQTWLESREYTKHLIRVENWIFRNPGFALAAAAIAWLLGSSTSQKVIYLVMILLIAP
AYS
>A0A1W5KQ99_ZIKV/216-290
AVTLPSHSTRKLQTRSQTWLESREYTKHLIRVENWIFRNPGFALAAAAIAWLLGSSTSQKVIYLVMILLIAP
AYS
>A0A2Z2DTD2_ZIKV/216-290
AVTLPSHSTRKLQTRSQTWLESREYTKHLIRVENWIFRNPGFALAAAAIAWLLGSSTSQKVIYLVMILLIAP
AYS
>A0A2Z2DVH4_ZIKV/216-290
AVTLPSHSTRKLQTRSQTWLESREYTKHLIRVENWIFRNPGFALAAAAIAWLLGSSTSQKVIYLVMILLIAP
AYS
>A0A096XFQ2_ZIKV/179-253
AVTLPSHSTRKLQTRSQTWLESREYTKHLIRVENWIFRNPGFALAAAAIAWLLGSSTSQKVIYLVMILLIAP
AYS
>A0A1L3N664_ZIKV/216-290
AVTLPSHSTRKLQTRSQTWLESREYTKHLIRVENWIFRNPGFALAAAAIAWLLGSSTSQKVIYLVMILLIAP
AYS
>A0A8E3YHB6_ZIKV/216-290
AVTLPSHSTRKLQTRSQTWLESREYTKHLIRVENWIFRNPGFALAAAAIAWLLGSSTSQKVIYLVMILLIAP
AYS
>A0A3G1LBJ2_ZIKV/216-290
AVTLPSHSTRKLQTRSQTWLESREYTKHLIRVENWIFRNPGFALAAAAIAWLLGSSTSQKVIYLVMILLIAP
AYS
>A0A3G1K0M5_ZIKV/216-290
AVTLPSHSTRKLQTRSQTWLESREYTKHLIRVENWIFRNPGFALAAAAIAWLLGSSTSQKVIYLVMILLIAP
AYS
>A0A3G1LBJ1_ZIKV/216-290
AVTLPSHSTRKLQTRSQTWLESREYTKHLIRVENWIFRNPGFALAAAAIAWLLGSSTSQKVIYLVMILLIAP
AYS
>A0A1B2RVD1_ZIKV/216-290
AVTLPSHSTRKLQTRSQTWLESREYTKHLIRVENWIFRNPGFALAAAAIAWLLGSSTSQKVIYLVMILLIAP
AYS
>A0A2Z2DVT8_ZIKV/216-290
AVTLPSHSTRKLQTRSQTWLESREYTKHLIRVENWIFRNPGFALAAAAIAWLLGSSTSQKVIYLVMILLIAP
AYS
>A0A2Z2DVB6_ZIKV/216-290
AVTLPSHSTRKLQTRSQTWLESREYTKHLIRVENWIFRNPGFALAAAAIAWLLGSSTSQKVIYLVMILLIAP
AYS
>A0A2Z2DUP2_ZIKV/216-290
AVTLPSHSTRKLQTRSQTWLESREYTKHLIRVENWIFRNPGFALAAAAIAWLLGSSTSQKVIYLVMILLIAP
AYS
>A0A2Z2DRU0_ZIKV/216-290
AVTLPSHSTRKLQTRSQTWLESREYTKHLIRVENWIFRNPGFALAAAAIAWLLGSSTSQKVIYLVMILLIAP
AYS
>A0A2Z2DRD9_ZIKV/216-290
AVTLPSHSTRKLQTRSQTWLESREYTKHLIRVENWIFRNPGFALAAAAIAWLLGSSTSQKVIYLVMILLIAP
AYS
>A0A2Z2DVS8_ZIKV/216-290
AVTLPSHSTRKLQTRSQTWLESREYTKHLIRVENWIFRNPGFALAAAAIAWLLGSSTSQKVIYLVMILLIAP
AYS
>A0A2Z2DVQ4_ZIKV/216-290
AVTLPSHSTRKLQTRSQTWLESREYTKHLIRVENWIFRNPGFALAAAAIAWLLGSSTSQKVIYLVMILLIAP
AYS
>A0A2Z2DVH1_ZIKV/216-290
AVTLPSHSTRKLQTRSQTWLESREYTKHLIRVENWIFRNPGFALAAAAIAWLLGSSTSQKVIYLVMILLIAP
AYS
>A0A2Z2DUU3_ZIKV/216-290
AVTLPSHSTRKLQTRSQTWLESREYTKHLIRVENWIFRNPGFALAAAAIAWLLGSSTSQKVIYLVMILLIAP
AYS
>A0A2Z2DUC1_ZIKV/216-290
AVTLPSHSTRKLQTRSQTWLESREYTKHLIRVENWIFRNPGFALAAAAIAWLLGSSTSQKVIYLVMILLIAP
AYS
>A0A2Z2DU90_ZIKV/216-290
AVTLPSHSTRKLQTRSQTWLESREYTKHLIRVENWIFRNPGFALAAAAIAWLLGSSTSQKVIYLVMILLIAP
AYS
>A0A2Z2DTH2_ZIKV/216-290
AVTLPSHSTRKLQTRSQTWLESREYTKHLIRVENWIFRNPGFALAAAAIAWLLGSSTSQKVIYLVMILLIAP
AYS
>A0A2Z2DTG4_ZIKV/216-290
AVTLPSHSTRKLQTRSQTWLESREYTKHLIRVENWIFRNPGFALAAAAIAWLLGSSTSQKVIYLVMILLIAP
AYS
>A0A2Z2DRZ1_ZIKV/216-290
AVTLPSHSTRKLQTRSQTWLESREYTKHLIRVENWIFRNPGFALAAAAIAWLLGSSTSQKVIYLVMILLIAP
AYS
>A0A2Z2DRV0_ZIKV/216-290
AVTLPSHSTRKLQTRSQTWLESREYTKHLIRVENWIFRNPGFALAAAAIAWLLGSSTSQKVIYLVMILLIAP
AYS
>A0A2Z2DRR1_ZIKV/216-290
AVTLPSHSTRKLQTRSQTWLESREYTKHLIRVENWIFRNPGFALAAAAIAWLLGSSTSQKVIYLVMILLIAP
AYS
>A0A2Z2DRL1_ZIKV/216-290
AVTLPSHSTRKLQTRSQTWLESREYTKHLIRVENWIFRNPGFALAAAAIAWLLGSSTSQKVIYLVMILLIAP
AYS
>A0A2Z2DRG0_ZIKV/216-290
AVTLPSHSTRKLQTRSQTWLESREYTKHLIRVENWIFRNPGFALAAAAIAWLLGSSTSQKVIYLVMILLIAP
AYS
>A0A2Z2DRB7_ZIKV/216-290
AVTLPSHSTRKLQTRSQTWLESREYTKHLIRVENWIFRNPGFALAAAAIAWLLGSSTSQKVIYLVMILLIAP
AYS
>A0A1C9EI85_ZIKV/216-290
AVTLPSHSTRKLQTRSQTWLESREYTKHLIRVENWIFRNPGFALAAAAIAWLLGSSTSQKVIYLVMILLIAP
AYS
>A0A1C8Z4S5_ZIKV/216-290
AVTLPSHSTRKLQTRSQTWLESREYTKHLIRVENWIFRNPGFALAAAAIAWLLGSSTSQKVIYLVMILLIAP
AYS
>A0A2S1ZPP3_ZIKV/216-290
AVTLPSHSTRKLQTRSQTWLESREYTKHLIRVENWIFRNPGFALAAAAIAWLLGSSTSQKVIYLVMILLIAP
AYS
>A0A1V0E2F7_ZIKV/216-290
AVTLPSHSTRKLQTRSQTWLESREYTKHLIRVENWIFRNPGFALAAAAIAWLLGSSTSQKVIYLVMILLIAP
AYS
>A0A5Q0MUI2_ZIKV/216-290
AVTLPSHSTRKLQTRSQTWLESREYTKHLIRVENWIFRNPGFALAAAAIAWLLGSSTSQKVIYLVMILLIAP
AYS
>A0A2D1AQJ9_ZIKV/216-290
AVTLPSHSTRKLQTRSQTWLESREYTKHLIRVENWIFRNPGFALAAAAIAWLLGSSTSQKVIYLVMILLIAP
AYS
>A0A2D0ZYB0_ZIKV/216-290
AVTLPSHSTRKLQTRSQTWLESREYTKHLIRVENWIFRNPGFALAAAAIAWLLGSSTSQKVIYLVMILLIAP
AYS
>A0A1V0E2G3_ZIKV/216-290
AVTLPSHSTRKLQTRSQTWLESREYTKHLIRVENWIFRNPGFALAAAAIAWLLGSSTSQKVIYLVMILLIAP
AYS
>A0A1Q1PS39_ZIKV/216-290
AVTLPSHSTRKLQTRSQTWLESREYTKHLIRVENWIFRNPGFALAAAAIAWLLGSSTSQKVIYLVMILLIAP
AYS
>A0A1B2RVD5_ZIKV/216-290
AVTLPSHSTRKLQTRSQTWLESREYTKHLIRVENWIFRNPGFALAAAAIAWLLGSSTSQKVIYLVMILLIAP
AYS
>A0A1P8BJA4_ZIKV/216-290
AVTLPSHSTRKLQTRSQTWLESREYTKHLIRVENWIFRNPGFALAAAAIAWLLGSSTSQKVIYLVMILLIAP
AYS
>A0A1U9YHM2_ZIKV/216-290
AVTLPSHSTRKLQTRSQTWLESREYTKHLIRVENWIFRNPGFALAAAAIAWLLGSSTSQKVIYLVMILLIAP
AYS
>A0A193GQB8_ZIKV/216-290
AVTLPSHSTRKLQTRSQTWLESREYTKHLIRVENWIFRNPGFALAAAAIAWLLGSSTSQKVIYLVMILLIAP
AYS
>A0A6M9QES7_ZIKV/216-290
AVTLPSHSTRKLQTRSQTWLESREYTKHLIRVENWIFRNPGFALAAAAIAWLLGSSTSQKVIYLVMILLIAP
AYS
>A0A1J0HZJ9_ZIKV/216-290
AVTLPSHSTRKLQTRSQTWLESREYTKHLIRVENWIFRNPGFALAAAAIAWLLGSSTSQKVIYLVMILLIAP
AYS
>A0A172W616_ZIKV/216-290
AVTLPSHSTRKLQTRSQTWLESREYTKHLIRVENWIFRNPGFALAAAAIAWLLGSSTSQKVIYLVMILLIAP
AYS
>A0A193GQW5_ZIKV/216-290
AVTLPSHSTRKLQTRSQTWLESREYTKHLIRVENWIFRNPGFALAAAAIAWLLGSSTSQKVIYLVMILLIAP
AYS
>A0A510BNW8_ZIKV/216-290
AVTLPSHSTRKLQTRSQTWLESREYTKHLIRVENWIFRNPGFALAAAAIAWLLGSSTSQKVIYLVMILLIAP
AYS
>A0A2D0ZY56_ZIKV/216-290
AVTLPSHSTRKLQTRSQTWLESREYTKHLIRVENWIFRNPGFALAAAAIAWLLGSSTSQKVIYLVMILLIAP
AYS
>A0A2D0ZY54_ZIKV/216-290
AVTLPSHSTRKLQTRSQTWLESREYTKHLIRVENWIFRNPGFALAAAAIAWLLGSSTSQKVIYLVMILLIAP
AYS
>A0A2D0ZY00_ZIKV/216-290
AVTLPSHSTRKLQTRSQTWLESREYTKHLIRVENWIFRNPGFALAAAAIAWLLGSSTSQKVIYLVMILLIAP
AYS
>A0A286LBT8_ZIKV/216-290
AVTLPSHSTRKLQTRSQTWLESREYTKHLIRVENWIFRNPGFALAAAAIAWLLGSSTSQKVIYLVMILLIAP
AYS
>A0A221C7H2_ZIKV/216-290
AVTLPSHSTRKLQTRSQTWLESREYTKHLIRVENWIFRNPGFALAAAAIAWLLGSSTSQKVIYLVMILLIAP
AYS
>A0A2D1A686_ZIKV/216-290
AVTLPSHSTRKLQTRSQTWLESREYTKHLIRVENWIFRNPGFALAAAAIAWLLGSSTSQKVIYLVMILLIAP
AYS
>A0A221C7G2_ZIKV/216-290
AVTLPSHSTRKLQTRSQTWLESREYTKHLIRVENWIFRNPGFALAAAAIAWLLGSSTSQKVIYLVMILLIAP
AYS
>A0A1S6R2D0_ZIKV/216-290
AVTLPSHSTRKLQTRSQTWLESREYTKHLIRVENWIFRNPGXALAAAAIAWLLGSSTSQKVIYLVMILLIAP
AYS
>A0A1S5RQX0_ZIKV/216-290
AVTLPSHSTRKLQTRSQTWLESREYTKHLIRVENWIFRNPGFALAAAAIAWLLGSSTSQKVIYLVMILLIAP
AYS
>A0A1D9C0X1_ZIKV/216-290
AVTLPSHSTRKLQTRSQTWLESREYTKHLIRVENWIFRNPGFALAAAAIAWLLGSSTSQKVIYLVMILLIAP
AYS
>A0A1D9C0V8_ZIKV/216-290
AVTLPSHSTRKLQTRSQTWLESREYTKHLIRVENWIFRNPGFALAAAAIAWLLGSSTSQKVIYLVMILLIAP
AYS
>A0A120IF34_ZIKV/216-290
AVTLPSHSTRKLQTRSQTWLESREYTKHLIRVENWIFRNPGFALAAAAIAWLLGSSTSQKVIYLVMILLIAP
AYS
>A0A1U9YHL9_ZIKV/216-290
AVTLPSHSTRKLQTRSQTWLESREYTKHLIRVENWIFRNPGFALAAAAIAWLLGSSTSQKVIYLVMILLIAP
AYS
>A0A1U9YHN5_ZIKV/216-290
AVTLPSHSTRKLQTRSQTWLESREYTKHLIRVENWIFRNPGFALAAAAIAWLLGSSTSQKVIYLVMILLIAP
AYS
>A0A1D9C0X0_ZIKV/216-290
AVTLPSHSTRKLQTRSQTWLESREYTKHLIRVENWIFRNPGFALAAAAIAWLLGSSTSQKVIYLVMILLIAP
AYS
>A0A1Q1PS28_ZIKV/196-270
AVTLPSHSTRKLQTRSQTWLESREYTKHLIRVENWIFRNPGFALAAAAIAWLLGSSTSQKVIYLVMILLIAP
AYS
>A0A1U9YHN3_ZIKV/216-290
AVTLPSHSTRKLQTRSQTWLESREYTKHLIRVENWIFRNPGFALAAAAIAWLLGSSTSQKVIYLVMILLIAP
AYS
>A0A7U3NEY0_ZIKV/216-290
AVTLPSHSTRKLQTRSQTWLESREYTKHLIRVENWIFRNPGFALAAAAIAWLLGSSTSQKVIYLVMILLIAP
AYS
>A0A7U3NEX4_ZIKV/216-290
AVTLPSHSTRKLQTRSQTWLESREYTKHLIRVENWIFRNPGFALAAAAIAWLLGSSTSQKVIYLVMILLIAP
AYS
>A0A7U3NEW8_ZIKV/216-290
AVTLPSHSTRKLQTRSQTWLESREYTKHLIRVENWIFRNPGFALAAAAIAWLLGSSTSQKVIYLVMILLIAP
AYS
>A0A7U3NEW3_ZIKV/216-290
AVTLPSHSTRKLQTRSQTWLESREYTKHLIRVENWIFRNPGFALAAAAIAWLLGSSTSQKVIYLVMILLIAP
AYS
>A0A2S1KKX3_ZIKV/216-290
AVTLPSHSTRKLQTRSQTWLESREYTKHLIRVENWIFRNPGFALAAAAIAWLLGSSTSQKVIYLVMILLIAP
AYS
>A0A2S1KKX0_ZIKV/216-290
AVTLPSHSTRKLQTRSQTWLESREYTKHLIRVENWIFRNPGFALAAAAIAWLLGSSTSQKVIYLVMILLIAP
AYS
>A0A2D1AHM7_ZIKV/216-290
AVTLPSHSTRKLQTRSQTWLESREYTKHLIRVENWIFRNPGFALAAAAIAWLLGSSTSQKVIYLVMILLIAP
AYS
>A0A2D0ZYA3_ZIKV/216-290
AVTLPSHSTRKLQTRSQTWLESREYTKHLIRVENWIFRNPGFALAAAAIAWLLGSSTSQKVIYLVMILLIAP
AYS
>A0A2D0ZY40_ZIKV/216-290
AVTLPSHSTRKLQTRSQTWLESREYTKHLIRVENWIFRNPGFALAAAAIAWLLGSSTSQKVIYLVMILLIAP
AYS
>A0A288R0K5_ZIKV/216-290
AVTLPSHSTRKLQTRSQTWLESREYTKHLIRVENWIFRNPGFALAAAAIAWLLGSSTSQKVIYLVMILLIAP
AYS
>A0A221C7G8_ZIKV/216-290
AVTLPSHSTRKLQTRSQTWLESREYTKHLIRVENWIFRNPGFALAAAAIAWLLGSSTSQKVIYLVMILLIAP
AYS
>A0A1V0E2D3_ZIKV/216-290
AVTLPSHSTRKLQTRSQTWLESREYTKHLIRVENWIFRNPGFALAAAAIAWLLGSSTSQKVIYLVMILLIAP
AYS
>A0A1U9YHM1_ZIKV/216-290
AVTLPSHSTRKLQTRSQTWLESREYTKHLIRVENWIFRNPGFALAAAAIAWLLGSSTSQKVIYLVMILLIAP
AYS
>A0A1S6R2E5_ZIKV/216-290
AVTLPSHSTRKLQTRSQTWLESREYTKHLIRVENWIFRNPGFALAAAAIAWLLGSSTSQKVIYLVMILLIAP
AYS
>A0A1S6Q290_ZIKV/216-290
AVTLPSHSTRKLQTRSQTWLESREYTKHLIRVENWIFRNPGFALAAAAIAWLLGSSTSQKVIYLVMILLIAP
AYS
>A0A2S1KKY0_ZIKV/216-290
AVTLPSHSTRKLQTRSQTWLESREYTKHLIRVENWIFRNPGFALAAAAIAWLLGSSTSQKVIYLVMILLIAP
AYS
>A0A2D1AHN4_ZIKV/216-290
AVTLPSHSTRKLQTRSQTWLESREYTKHLIRVENWIFRNPGFALAAAAIAWLLGSSTSQKVIYLVMILLIAP
AYS
>A0A2D0ZY42_ZIKV/216-290
AVTLPSHSTRKLQTRSQTWLESREYTKHLIRVENWIFRNPGFALAAAAIAWLLGSSTSQKVIYLVMILLIAP
AYS
>A0A1Y0AXS2_ZIKV/216-290
AVTLPSHSTRKLQTRSQTWLESREYTKHLIRVENWIFRNPGFALAAAAIAWLLGSSTSQKVIYLVMILLIAP
AYS
>A0A1C9II87_ZIKV/216-290
AVTLPSHSTRKLQTRSQTWLESREYTKHLIRVENWIFRNPGFALAAAAIAWLLGSSTSQKVIYLVMILLIAP
AYS
>A0A1Q1PS32_ZIKV/216-290
AVTLPSHSTRKLQTRSQTWLESREYTKHLIRVENWIFRNPGFALAAAAIAWLLGSSTSQKVIYLVMILLIAP
AYS
>A0A2Z2ESW7_ZIKV/216-290
AVTLPSHSTRKLQTRSQTWLESREYTKHLIRVENWIFRNPGFALAAAAIAWLLGSSTSQKVIYLVMILLIAP
AYS
>A0A286QW34_ZIKV/216-290
AVTLPSHSTRKLQTRSQTWLESREYTKHLIRVENWIFRNPGFALAAAAIAWLLGSSTSQKVIYLVMILLIAP
AYS
>A0A286QW28_ZIKV/216-290
AVTLPSHSTRKLQTRSQTWLESREYTKHLIRVENWIFRNPGFALAAAAIAWLLGSSTSQKVICLVMILLIAP
AYS
>A0A142DS38_ZIKV/216-290
AVTLPSHSTRKLQTRSQTWLESREYTKHLIRVENWIFRNPGFALAAAAIAWLLGSSTSQKVIYLVMILLIAP
AYS
>A0A286QW46_ZIKV/216-290
AVTLPSHSTRKLQTRSQTWLESREYTKHLIRVENWIFRNPGFALAAAAIAWLLGSSTSQKVIYLVMILLIAP
AYS
>A0A286QW37_ZIKV/216-290
AVTLPSHSTRKLQTRSQTWLESREYTKHLIRVENWIFRNPGFALAAAAIAWLLGSSTSQKVIYLVMILLIAP
AYS
>A0A286QW53_ZIKV/216-290
AVTLPSHSTRKLQTRSQTWLESREYTKHLIRVENWIFRNPGFALAAAAIAWLLGSSTSQKVIYLVMILLIAP
AYS
>A0A345BI38_ZIKV/216-290
AVTLPSHSTRKLQTRSQTWLESREYTKHLIRVENWIFRNPGFALAAAAIAWLLGSSTSQKVIYLVMILLIAP
AYS
>A0A286QW39_ZIKV/216-290
AVTLPSHSTRKLQTRSQTWLESGEYTKHLIRVENWIFRNPGFALAAAAIAWLLGSSTSQKVIYLVMILLIAP
AYS
>A0A286QW43_ZIKV/216-290
AVTLPSHSTRKLQTRSQTWLESGEYTKHLIRVENWIFRNPGFALAAAAIAWLLGSSTSQKVIYLVMILLIAP
AYS
>A0A1B2ZC85_ZIKV/216-290
AVTLPSHSTRKLQTRSQTWLESREYTKHLIRVENWIFRNPGFALAAAAIAWLLGSSTSQKVIYLVMILLIAP
AYS
>A0A1C9UZS9_ZIKV/216-290
AVTLPSHSTRKLQTRSQTWLESREYTKHLIRVENWIFRNPGFALAAAAIAWLLGSSTSQKVIYLVMILLIAP
AYS
>A0A286QW41_ZIKV/216-290
AVTLPSHSTRKLQTRSQTWLESREYTKHLIRVENWIFRNPGFALAAAAIAWLLGSSTRQKVIYLVMILLIAP
AYS
>A0A286QW99_ZIKV/216-290
AVTLPSHSTRKLQTRSQTWLESREYTKHLIRVENWIFRNPGFALAAAAIAWLLGSSTRQKVIYLVMILLIAP
AYS
>A0A286QW30_ZIKV/216-290
AVTLPSHSTRKLQTRSQTWLESREYTKHLIRVENWIFRNPGFALAAAAIAWLLGSSTSQKVIYLVMILLIAP
AHS
>A0A286QW50_ZIKV/216-290
AVTLPSHSTRKLQTRSQTWLESREYTKHLIRVENWIFRNPGFALAAAAIAWLLGSSTSQKVIYLVMILLIAP
AHS
>A0A5P1MA04_ZIKV/216-290
AVTLPSHSTRKLQTRSQTWLESREYTKHLIRVENWIFRNPGFALAAAAIAWLLGSSTSQKVIYLVMILLIAP
AYS
>A0A286QW98_ZIKV/216-290
AVTLPSHSTRKLQTRSQTWLESREYTKHLIRVENWIFRNPGFALAAAAIAWLLGSSTSQKVIYLVMILLIAP
AYS
>A0A286QW88_ZIKV/216-290
AVTLPSHSTRKLQTRSQTWLESREYTKHLIRVENWIFRNPGFALAAAAIAWLLGSSTSQKVIYLVMILLIAP
AYS
>A0A286QW42_ZIKV/216-290
AVTLPSHSTRKLQTRSQTWLESREYTKHLIRVENWIFRNPGFALAAAAIAWLLGSSTSQKVIYLVMILLIAP
AYS
>A0A286QW36_ZIKV/216-290
AVTLPSHSTRKLQTRSQTWLESREYTKHLIRVENWIFRNPGFALAAAAIAWLLGSSTSQKVIYLVMILLIAP
AYS
>A0A286QW26_ZIKV/216-290
AVTLPSHSTRKLQTRSQTWLESREYTKHLIRVENWIFRNPGFALAAAAIAWLLGSSTSQKVIYLVMILLIAP
AYS
>A0A1V0E2I4_ZIKV/216-290
AVTLPSHSTRKLQTRSQTWLESREYTKHLIRVENWIFRNPGFALAAAAIAWLLGSSTSQKVIYLVMILLIAP
AYS
>A0A1V0E2H2_ZIKV/216-290
AVTLPSHSTRKLQTRSQTWLESREYTKHLIRVENWIFRNPGFALAAAAIAWLLGSSTSQKVIYLVMILLIAP
AYS
>A0A1L6BXN7_ZIKV/216-290
AVTLPSHSTRKLQTRSQTWLESREYTKHLIRVENWIFRNPGFALAAAAIAWLLGSSTSQKVIYLVMILLIAP
AYS
>A0A1L6BXN6_ZIKV/216-290
AVTLPSHSTRKLQTRSQTWLESREYTKHLIRVENWIFRNPGFALAAAAIAWLLGSSTSQKVIYLVMILLIAP
AYS
>A0A3G4YL03_ZIKV/216-290
AVTLPSHSTRKLQTRSQTWLESREYTKHLIRVENWIFRNPGFALAAAAIAWLLGSSTSQKVIYLVMILLIAP
AYS
>A0A286QW54_ZIKV/216-290
AVTLPSHSTRKLQTRSQTWLESREYTKHLIRVENWIFRNPGFALAAAAIAWLLGSSTSQKVIYLVMILLIAP
AYS
>A0A286QW49_ZIKV/216-290
AVTLPSHSTRKLQTRSQTWLESREYTKHLIRVENWIFRNPGFALAAAAIAWLLGSSTSQKVIYLVMILLIAP
AYS
>A0A286QW40_ZIKV/216-290
AVTLPSHSTRKLQTRSQTWLESREYTKHLIRVENWIFRNPGFALAAAAIAWLLGSSTSQKVIYLVMILLIAP
AYS
>A0A286QW38_ZIKV/216-290
AVTLPSHSTRKLQTRPQTWLESREYTKHLIRVENWIFRNPGFALAAAAIAWLLGSSTSQKVIYLVMILLIAP
AYS
>A0A286QW29_ZIKV/216-290
AVTLPSHSTRELQTRSQTWLESREYTKHLIRVENWIFRNPGFALAAAAIAWLLGSSTSQKVIYLVMILLIAP
AYS
>A0A1W6IZC5_ZIKV/216-290
AVTLPSHSTRKLQTRSQTWLESREYTKHLIRVENWIFRNPGFALAAAAIAWLLGSSTSQKVIYLVMILLIAP
AYS
>A0A1D9C0V3_ZIKV/216-290
AVTLPSHSTRKLQTRSQTWLESREYTKHLIRVENWIFRNPGFALAAAAIAWLLGSSTSQKVIYLVMILLIAP
AYS
>A0A167V056_ZIKV/216-290
AVTLPSHSTRKLQTRSQTWLESREYTKHLIRVENWIFRNPGFALAAAAIAWLLGSSTSQKVIYLVMILLIAP
AYS
>A0A384LAD8_ZIKV/216-290
AVTLPSHSTRKLQTRSQTWLESREYTKHLIRVENWIFRNPGFALAAAAIAWLLGSSTSQKVIYLVMILLIAP
AYS
>A0A286QWA9_ZIKV/216-290
AVTLPSHSTRKLQTRPQTWLESREYTKHLIRVENWIFRNPGFALAAAAIAWLLGSSTSQKVIYLVMILLIAP
AYS
>A0A5B8P659_ZIKV/216-290
AVTLPSHSTRKLQTRSQTWLESREYTKHLIRVENWIFRNPGFALAAAAIAWLLGSSTSQKVIYLVMILLIAP
AYS
>A0A167V0B2_ZIKV/216-290
AVTLPSHSTRKLQTRSQTWLESREYTKHLIRVENWIFRNPGFALAAAAIAWLLGSSTSQKVIYLVMILLIAP
AYS
>A0A5B8P6Z1_ZIKV/216-290
AVTLPSHSTRKLQTRSQTWLESREYTKHLIRVENWIFRNPGFALAAAAIAWLLGSSTSQKVIYLVMILLIAP
AYS
>A0A8E3YH97_ZIKV/216-290
AVTLPSHSTRKLQTRSQTWLESREYTKHLIRVENWIFRNPGFALAAAAIAWLLGSSTSQKVIYLIMILLIAP
AYS
>A0A3P8MMI0_ZIKV/216-290
AVTLPSHSTRKLQTRSQTWLESREYTKHLIRVENWIFRNPGFALAAAAIAWLLGSSTSQKVIYLVMILLIAP
AYS
>A0A8E3YH93_ZIKV/216-290
AVTLPSHSTRKLQTRSQTWLESREYTKHLIRVENWIFRNPGFALAAAAIAWLLGSSTSQKVIYLVMILLIAP
AYS
>A0A8E3YHF9_ZIKV/216-290
AVTLPSHSTRKLQTRSQTWLESREYTKHLIRVENWIFRNPGFALAAAAIAWLLGSSTSQKVIYLVMILLIAP
AYS
>A0A2Z5YRS2_ZIKV/216-290
AVTLPSHSTRKLQTRSQTWLESREYTKHLIRVENWIFRNPGFALAAAAIAWLLGSSTSQKVIYLVMILLIAP
AYS
>A0A2Z2DRC9_ZIKV/216-290
AVTLPSHSTRKLQTRSQTWLESREYTKHLIRVENWIFRNPGFALAAAAIAWLLGSSTSQKVIYLVMILLIAP
AYS
>A0A2Z2DRH7_ZIKV/216-290
AVTLPSHSTRKLQTRSQTWLESREYTKHLIRVENWIFRNPGFALAAAAIAWLLGSSTSQKVIYLVMILLIAP
AYS
>A0A2Z2DRZ9_ZIKV/216-290
AVTLPSHSTRKLQTRSQTWLESREYTKHLIRVENWIFRNPGFALAAAAIAWLLGSSTSQKVIYLVMILLIAP
AYS
>A0A2Z2DVR9_ZIKV/216-290
AVTLPSHSTRKLQTRSQTWLESREYTKHLIRVENWIFRNPGFALAAAAIAWLLGSSTSQKVIYLVMILLIAP
AYS
>A0A1E1GJF1_ZIKV/216-290
AVTLPSHSTRKLQTRSQTWLESREYTKHLIRVENWIFRNPGFALAAAAIAWLLGSSTSQKVIYLVMILLIAP
AYS
>A0A2Z3DDX6_ZIKV/216-290
AVTLPSHSTRKLQTRSQTWLESREYTKHLIRVENWIFRNPGFALAAAAIAWLLGSSTSQKVIYLVMILLIAP
AYS
>A0A1L2CU68_ZIKV/216-290
AVTLPSHSTRKLQTRSQTWLESREYTKHLIRVENWIFRNPGFALAAAAIAWLLGSSTSQKVIYLVMILLIAP
AYS
>A0A127AMC3_ZIKV/216-290
AVTLPSHSTRKLQTRSQTWLESREYTKHLIRVENWIFRNPGFALAAAAIAWLLGSSTSQKVIYLVMILLIAP
AYS
>A0A142IX90_ZIKV/216-290
AVTLPSHSTRKLQTRSQTWLESREYTKHLIRVENWIFRNPGFALAAAAIAWLLGSSTSQKVIYLVMILLIAP
AYS
>A0A1B0XTC8_ZIKV/216-290
AVTLPSHSTRKLQTRSQTWLESREYTKHLIRVENWIFRNPGFALAAAAIAWLLGSSTSQKVIYLVMILLIAP
AYS
>A0A7L8T917_ZIKV/216-290
AVTLPSHSTRKLQTRSQTWLESREYTKHLIRVENWIFRNPGFALAAAAIAWLLGSSTSQKVIYLVMILLIAP
AYS
>A0A2Z2EX96_ZIKV/216-290
AVTLPSHSTRKLQTRSQTWLESREYTKHLIRVENWIFRNPGFALAAAAIAWLLGSSTSQKVIYLVMILLIAP
AYS
>A0A2Z2EUK4_ZIKV/216-290
AVTLPSHSTRKLQTRSQTWLESREYTKHLIRVENWIFRNPGFALAAAAIAWLLGSSTSQKVIYLVMILLIAP
AYS
>A0A2Z2EX93_ZIKV/216-290
AVTLPSHSTRKLQTRSQTWLESREYTKHLIRVENWIFRNPGFALAAAAIAWLLGSSTSQKVIYLVMILLIAP
AYS
>A0A142FH79_ZIKV/216-290
AVTLPSHSTRKLQTRSQTWLESREYTKHLIRVENWIFRNPGFALAAAAIAWLLGSSTSQKVIYLVMILLIAP
AYS
>A0A1I9QNE7_ZIKV/216-290
AVTLPSHSTRKLQTRSQTWLESREYTKHLIRVENWIFRNPGFALAAAAIAWLLGSSTSQKVIYLVMILLIAP
AYS
>A0A1Y0AXS1_ZIKV/216-290
AVTLPSHSTRKLQTRSQTWLESREYTKHLIRVENWIFRNPGFALAAAAIAWLLGSSTSQKVIYLVMILLIAP
AYS
>A0A2Z5T5M6_ZIKV/216-290
AVTLPSHSTRKLQTRSQTWLESREYTKHLIRVENWIFRNPGFALAAAAIAWLXGSSTSQKVIYLVMILLIAP
AYS
>A0A5P1MB12_ZIKV/216-290
AVTLPSHSTRKLQTRSQTWLESREYTKHLIRVENWIFRNPGFALAAAAIAWLLGSSTSQKVIYLVMILLIAP
AYS
>A0A1D9C0W5_ZIKV/216-290
AVTLPSHSTRKLQTRSQTWLESREYTKHLIRVENWIFRNPGFALAAAAIAWLLGSSTSQKVIYLVMILLIAP
AYS
>A0A1V0E2D5_ZIKV/216-290
AVTLPSHSTRKLQTRSQTWLESREYTKHLIRVENWIFRNPGFALAAAAIAWLLGSSTSQKVIYLVMILLIAP
AYS
>A0A5P1MAT1_ZIKV/216-290
AVTLPSHSTRKLQTRSQTWLESREYTKHLIRVENWIFRNPGFALAAAAIAWLLGSSTSQKVIYLVMILLIAP
AYS
>A0A5P1MA10_ZIKV/216-290
AVTLPSHSTRKLQTRSQTWLESREYTKHLIRVENWIFRNPGFALAAAAIAWLLGSSTSQKVIYLVMILLIAP
AYS
>A0A2R4RQB1_ZIKV/216-290
AVTLPSHSTRKLQTRSQTWLESREYTKHLIRVENWIFRNPGFALAATAIAWLLGSSTSQKVIYLVMILLIAP
AYS
>A0A286MUE5_ZIKV/216-290
AVTLPSHSTRKLQTRSQTWLESREYTKHLIRVENWIFRNPGFALAAAAIAWLLGSSTSQKVIYLVMILLIAP
AYS
>A0A1D9C0X5_ZIKV/216-290
AVTLPSHSTRKLQTRSQTWLESREYTKHLIRVENWIFRNPGFALAAAAIAWLLGSSTSQKVIYLVMILLIAP
AYS
>A0A1D9C0W0_ZIKV/216-290
AVTLPSHSTRKLQTRSQTWLESREYTKHLIRVENWIFRNPGFALAAAAIAWLLGSSTSQKVIYLVMILLIAP
AYS
>A0A5P8DIX9_ZIKV/216-290
AVTLPSHSTRKLQTRSQTWLESREYTKHLIRVENWIFRNPGFALAAAAIAWLLGSSTSQKVIYLVMILLIAP
AYS
>A0A1I9ZK59_ZIKV/216-290
AVTLPSHSTRKLQTRSQTWLESREYTKHLIRVENWIFRNPGFALAAAAIAWLLGSSTSQKVIYLVMILLIAP
AYS
>A0A1D8DHL6_ZIKV/216-290
AVTLPSHSTRKLQTRSQTWLESREYTKHLIRVENWIFRNPGFALAAAAIAWLLGSSTSQKVIYLVMILLIAP
AYS
>A0A1V0E2H5_ZIKV/216-290
AVTLPSHSTRKLQTRSQTWLESREYTKHLIRVENWIFRNPGFALAAAAIAWLLGSSTSQKVIYLVMILLIAP
AYS
>A0A1V0E2E2_ZIKV/216-290
AVTLPSHSTRKLQTRSQTWLESREYTKHLIRVENWIFRNPGFALAAAAIAWLLGSSTSQKVIYLVMILLIAP
AYS
>A0A1C9H8Y6_ZIKV/216-290
AVTLPSHSTRKLQTRSQTWLESREYTKHLIRVENWIFRNPGFALAAAAIAWLLGSSTSQKVIYLVMILLIAP
AYS
>A0A1C9H8Y7_ZIKV/216-290
AVTLPSHSTRKLQTRSQTWLESREYTKHLIRVENWIFRNPGFALAAAAIAWLLGSSTSQKVIYLVMILLIAP
AYS
>A0A1D8DHM7_ZIKV/216-290
AVTLPSHSTRKLQTRSQTWLESREYTKHLIRVENWIFRNPGFALAAAAIAWLLGSSTSQKVIYLVMILLIAP
AYS
>A0A1D9C0V0_ZIKV/216-290
AVTLPSHSTRKLQTRSQTWLESREYTKHLIRVENWIFRNPGFALAAAAIAWLLGSSTSQKVIYLVMILLIAP
AYS
>A0A1I9ZK43_ZIKV/216-290
AVTLPSHSTRKLQTRSQTWLESREYTKHLIRVENWIFRNPGFALAAAAIAWLLGSSTSQKVIYLVMILLIAP
AYS
>A0A1I9ZK68_ZIKV/216-290
AVTLPSHSTRKLQTRSQTWLESREYTKHLIRVENWIFRNPGFALAAAAIAWLLGSSTSQKVIYLVMILLIAP
AYS
>A0A1P8D4A1_ZIKV/216-290
AVTLPSHSTRKLQTRSQTWLESREYTKHLIRVENWIFRNPGFALAAAAIAWLLGSSTSQKVIYLVMILLIAP
AYS
>A0A291LTL8_ZIKV/216-290
AVTLPSHSTRKLQTRSQTWLEXREYTKHLIRVENWIFRNPGFALAAAAIAWLLGSSTSQKVIYLVMILLIAP
AYS
>A0A160JCU6_ZIKV/216-290
AVTLPSHSTRKLQTRSQTWLESREYTKHLIRVENWIFRNPGFALAAAAIAWLLGSSTSQKVIYLVMILLIAP
AYS
>A0A0U3FSM8_ZIKV/216-290
AVTLPSHSTRKLQTRSQTWLESREYTKHLIRVENWIFRNPGFALAAAAIAWLLGSSTSQKVIYLVMILLIAP
AYS
>A0A1D6XWI9_ZIKV/218-292
AVTLPSHSTRKLQTRSQTWLESREYTKHLIRVENWIFRNPGFALAAAAIAWLLGSSTSQKVIYLVMILLIAP
AYS
>A0A3G1J6T1_ZIKV/216-290
AVTLPSHSTRKLQTRSQTWLESREYTKHLIRVENWIFRNPGFALAAAAIAWLLGSSTSQKVIYLVMILLIAP
AYS
>A0A110ASP6_ZIKV/216-290
AVTLPSHSTRKLQTRSQTWLESREYTKHLIRVENWIFRNPGFALAAAAIAWLLGSSTSQKVIYLVMILLIAP
AYS
>A0A3G4ZIN8_ZIKV/216-290
AVTLPSHSTRKLQTRSQTWLESREYTRHLIRVENWIFRNPGFALAAAAIAWLLGSSTSQKVIYLVMILLIAP
AYS
>A0A1P8D479_ZIKV/216-290
AVTLPSHSTRKLQTRSQTWLESREYTKHLIRVENWIFRNPGFALAAAAIAWLLGSSTSQKVIYLVMILLIAP
AYS
>A0A3G4ZLG4_ZIKV/216-290
AVTLPSHSTRKLQTRSQTWLESREYTKHLIRVENWIFRNPGFALAAAAIAWLLGSSTSQKVIYLVMILLIAP
AYS
>A0A3G4ZIM4_ZIKV/216-290
AVTLPSHSTRKLQTRSQTWLESREYTKHLIRVENWIFRNPGFALAAAAIAWLLGSSTSQKVIYLVMILLIAP
AYS
>A0A3G4ZKE5_ZIKV/216-290
AVTLPSHSTRKLQTRSQTWLESREYTKHLIRVENWIFRNPGFALAAAAIAWLLGSSTSQKVIYLVMILLIAP
AYS
>A0A109ZYP8_ZIKV/216-290
AVTLPSHSTRKLQTRSQTWLESREYTKHLIRVENWIFRNPGFALAAAAIAWLLGSSTSQKVIYLVMILLIAP
AYS
>A0A142EHG9_ZIKV/216-290
AVTLPSHSTRKLQTRSQTWLESREYTKHLIRVENWIFRNPGFALAAAAIAWLLGSSTSQKVIYLVMILLIAP
AYS
>A0A1C9II80_ZIKV/216-290
AVTLPSHSTRKLQTRPQTWLESREYTKHLIRVENWIFRNPGFALAAAAIAWLLGSSTSQKVIYLVMILLIAP
AYS
>A0A2H4FY57_ZIKV/216-290
AVTLPSHSTRKLQTRSQTWLESREYTKHLIRVENWIFRNPGFALAAAAIAWLLGSSTSQKVIYLVMILLIAP
AYS
>A0A3G4YL04_ZIKV/216-290
AVTLPSHSTRKLQTRSQTWLESREYTKHLIRVENWIFRNPGFALAAAAIAWLLGSSTSQKVIYLVMILLIAP
AYS
>A0A2U7MX72_ZIKV/216-290
AVTLPSHSTRKLQTRSQTWLESREYTKHLIRVENWIFRNPGFALAAAAIAWLLGSSTSQKVIYLVMILLIAP
AYS
>A0A7U3NEY1_ZIKV/216-290
AVTLPSHSTRKLQTRSQTWLESREYTKHLIRVENWIFRNPGFALAAAAIAWLLGSSTSQKVIYLVMILLIAP
AYS
>A0A7U3RSZ6_ZIKV/216-290
AVTLPSHSTRKLQTRSQTWLESREYTKHLIRVENWIFRNPGFALAAAAIAWLLGSSTSQKVIYLVMILLIAP
AYS
>A0A8A3U179_ZIKV/216-290
AVTLPSHSTRKLQTRSQTWLESREYTKHLIRVENWIFRNPGFALAAAAIAWLLGSSTSQKVIYLVMILLIAP
AYS
>A0A7U3NF86_ZIKV/216-290
AVTLPSHSTRKLQTRSQTWLESREYTKHLIRVENWIFRNPGFALAAAAIAWLLGSSTSQKVIYLVMILLIAP
AYS
>A0A7U3NEU8_ZIKV/216-290
AVTLPSHSTRKLQTRSQTWLESREYTKHLIRVENWIFRNPGFALAAAAIAWLLGSSTSQKVIYLVMILLIAP
AYS
>A0A510BNX8_ZIKV/216-290
AVTLPSHSTRKLQTRSQTWLESREYTKHLIRVENWIFRNPGFALAAAAIAWLLGSSTSQKVIYLVMILLIAP
AYS
>A0A7U3NEW2_ZIKV/216-290
AVTLPSHSTRKLQTRSQTWLESREYTKHLIRVENWIFRNPGFALAAAAIAWLLGSSTSQKVIYLVMILLIAP
AYS
>A0A7U3NF62_ZIKV/216-290
AVTLPSHSTRKLQTRSQTWLESREYTKHLIRVENWIFRNPGFALAAAAIAWLLGSSTSQKVIYLVMILLIAP
AYS
>A0A1I9ZK47_ZIKV/216-290
AVTLPSHSTRKLQTRSQTWLESREYTKHLIRVENWIFRNPGFALAAAAIAWLLGSSTSQKVIYLVMILLIAP
AYS
>A0A286QW44_ZIKV/216-290
AVTLPSHSTRKLQTRSQTWLESREYTKHLIRVENWIFRNPGFALAAAAIAWLLGSSTSQKVIYLVMILLIAP
AYS
>A0A3G1TZV1_ZIKV/216-290
AVTLPSHSTRKLQTRSQTWLESREYTKHLIRVENWIFRNPGFALAAAAIAWLLGSSTSQKVIYLVMILLIAP
AYS
>A0A3G1TZV9_ZIKV/216-290
AVTLPSHSTRKLQTRSQTWLESREYTKHLIRVENWIFRNPGFALAAAAIAWLLGSSTSQKVIYLVMILLIAP
AYS
>A0A3G1TZW0_ZIKV/216-290
AVTLPSHSTRKLQTRSQTWLESREYTKHLIRVENWIFRNPGFALAAAAIAWLLGSSTSQKVIYLVMILLIAP
AYS
>A0A1B0YYU1_ZIKV/216-290
AVTLPSHSTRKLQTRSQTWLESREYTKHLIRVENWIFRNPGFALAAAAIAWLLGSSTSQKVIYLVMILLIAP
AYS
>A0A1B0YLN8_ZIKV/216-290
AVTLPSHSTRKLQTRSQTWLESREYTKHLIRVENWIFRNPGLALAAAAIAWLLGSSTSQKVIYLVMILLIAP
AYS
>A0A3S7IB43_ZIKV/212-286
AVTLPSHSTRKLQTRSQTWLESREYTKHLIRVENWIFRNPGFALAAAAIAWLLGSSTSQKVIYLVMILLIAP
AYS
>A0A1B0YWG4_ZIKV/216-290
AVTLPSHSTRKLQTRSQTWLESREYTKHLIRVENWIFRNPGFALAAAAIAWLLGSSTSQKVIYLVMILLIAP
AYS
>A0A1B0YUR2_ZIKV/216-290
AVTLPSHSTRKLQTRSQTWLESREYTKHLIRVENWIFRNPGFALAAAAIAWLLGSSTSQKVIYLVMILLIAP
AYS
>A0A1B0YTB2_ZIKV/216-290
AVTLPSHSTRKLQTRSQTWLESREYTKHLIRVENWIFRNPGFALAAAAIAWLLGSSTSKKVIYLVMILLIAP
AYS
>A0A1B0YTB0_ZIKV/216-290
AVTLPSHSTRKLQTRSQTWLESREYTKHLIRVENWIFRNPGFALAAAAIAWLLGSSTSQKVIYLVMILLIAP
AYS
>A0A2H4GY08_ZIKV/216-290
AVTLPSHSTRKLQTRSQTWLESREYTKHLIRVENWIFRNPGFALAAAAIAWLLGSSTSQKVIYLVMILLIAP
AYS
>A0A173AEF6_ZIKV/216-290
AVTLPSHSTRKLQTRSQTWLESREYTKHLIRVENWIFRNPGFALAAAAIAWLLGSSTSQKVIYLVMILLIAP
AYS
>A0A7U3RW83_ZIKV/216-290
AVTLPSHSTRKLQTRSQTWLESREYTKHLIRVENWIFRNPGFALAAAAIAWLLGSSTSQKVIYLVMILLIAP
AYS
>A0A7U3RUS3_ZIKV/216-290
AVTLPSHSTRKLQTRSQTWLESREYTKHLIRVENWIFRNPGFALAAAAIAWLLGSSTSQKVIYLVMILLIAP
AYS
>A0A7U3RTL8_ZIKV/216-290
AVTLPSHSTRKLQTRSQTWLESREYTKHLIRVENWIFRNPGFALAAAAIAWLLGSSTSQKVIYLVMILLIAP
AYS
>A0A7U3RTL6_ZIKV/216-290
AVTLPSHSTRKLQTRSQTWLESREYTKHLIRVENWIFRNPGFALAAAAIAWLLGSSTSQKVIYLVMILLIAP
AYS
>A0A7U3NFC9_ZIKV/216-290
AVTLPSHSTRKLQTRSQTWLESREYTKHLIRVENWIFRNPGFALAAAAIAWLLGSSTSQKVIYLVMILLIAP
AYS
>A0A7U3NFB8_ZIKV/216-290
AVTLPSHSTRKLQTRSQTWLESREYTKHLIRVENWIFRNPGFALAAAVIAWLLGSSTSQKVIYLVMILLIAP
AYS
>A0A7U3NF85_ZIKV/216-290
AVTLPSHSTRKLQTRSQTWLESREYTKHLIRVENWIFRNPGFALAAAAIAWLLGSSTSQKVIYLVMILLIAP
AYS
>A0A7U3NEY4_ZIKV/216-290
AVTLPSHSTRKLQTRSQTWLESREYTKHLIRVENWIFRNPGFALAAAAIAWLLGSSTSQKVIYLVMILLIAP
AYS
>A0A7S6TAW1_ZIKV/216-290
AVTLPSHSTRKLQTRSQTWLESREYTKHLIRVENWIFRNPGFALAAAAIAWLLGSSTSQKVIYLVMILLIAP
AYS
>A0A510BQJ0_ZIKV/216-290
AVTLPSHSTRKLQTRSQTWLESREYTKHLIRVENWIFRNPGFALAAAAIAWLLGSSTSQKVIYLVMILLIAP
ACS
>A0A510BNV5_ZIKV/216-290
AVTLPSHSTRKLQTRSQTWLESREYTKHLIRVENWIFRNPGFALAAAAIAWLLGSSTSQKVIYLVMILLIAP
AYS
>A0A510BNV3_ZIKV/216-290
AVTLPSHSTRKLQTRSQTWLESREYTKHLIRVENWIFRNPGFALAAAAIAWLLGSSTSQKVIYLVMILLIAP
AYS
>A0A0X1LH65_ZIKV/216-290
AVTLPSHSTRKLQTRSQTWLESREYTKHLIRVENWIFRNPGFALAAAAIAWLLGSSTSQKVIYLVMILLIAP
AYS
>A0A384KRS4_ZIKV/216-290
AVTLPSHSTRKLQTRSQTWLESREYTKHLIRVENWIFRNPGFALAAAAIAWLLGSSTSQKVIYLVMILLIAP
AYS
>A0A1V0E2H6_ZIKV/216-290
AVTLPSHSTRKLQTRSQTWLESREYTKHLIRVENWIFRNPGFALAAAAIAWLLGSSTSQKVIYLVMILLIAP
AYS
>A0A127AM58_ZIKV/216-290
AVTLPSHSTRKLQTRSQTWLESREYTKHLIRVENWIFRNPGFALAAAAIAWLLGSSTSQKVIYLVMILLIAP
AYS
>A0A384KA62_ZIKV/216-290
AVTLPSHSTRKLQTRSQTWLESREYTKHLIRVENWIFRNPGFALAAAAIAWLLGSSTSQKVIYLVMILLIAP
AYS
>A0A172W618_ZIKV/216-290
AVTLPSHSTRKLQTRSQTWLESREYTKHLIRVENWIFRNPGFALAAAAIAWLLGSSTSQKVIYLVMILLIAP
AYS
>A0A5P8DIG7_ZIKV/216-290
AVTLPSHSTRKLQTRSQTWLESREYTKHLIRVENWIFRNPGFALAAAAIAWLLGSSTSQKVIYLVMILLIAP
AYS
>A0A5A4NCL7_ZIKV/216-290
AVTLPSHSTRKLQTRSQTWLESREYTKHLIRVENWIFRNPGFALAAAAIAWLLGSSTSQKVIYLVMILLIAP
AYS
>A0A1V0E2F8_ZIKV/216-290
AVTLPSHSTRKLQTRSQTWLESREYTKHLIRVENWIFRNPGFALAAAAIAWLLGSSTSQKVIYLVMILLIAP
AYS
>A0A1S6LXE0_ZIKV/216-290
AVTLPSHSTRKLQTRSQTWLESREYTKHLIRVENWIFRNPGFALAAAAIAWLLGSSTSQKVIYLVMILLIAP
AYS
>A0A1D9C0U8_ZIKV/216-290
AVTLPSHSTRKLQTRSQTWLESREYTKHLIRVENWIFRNPGFALAAAAIAWLLGSSTSQKVIYLVMILLIAP
AYS
>A0A142K469_ZIKV/216-290
AVTLPSHSTRKLQTRSQTWLESREYTKHLIRVENWIFRNPGFALAAAAIAWLLGSSTSQKVIYLVMILLIAP
AYS
>A0A142EHG8_ZIKV/216-290
AVTLPSHSTRKLQTRSQTWLESREYTKHLIRVENWIFRNPGFALAAAAIAWLLGSSTSQKVIYLVMILLIAP
AYS
>A0A0U4DG08_ZIKV/216-290
AVTLPSHSTRKLQTRSQTWLESREYTKHLIRVENWIFRNPGFALAAAAIAWLLGSSTSQKVIYLVMILLIAP
AYS
>A0A7D4W780_ZIKV/216-290
AVTLPSHSTRKLQTRSQTWLESREYTKHLIRVENWIFRNPGFALAAAAIAWLLGSSTSQKVIYLVMILLIAP
AYS
>A0A654J6R5_ZIKV/216-290
AVTLPSHSTRKLQTRSQTWLESREYTKHLIRVENWIFRNPGFALAAAAIAWLLGSSTSQKVIYLVMILLIAP
AYS
>A0A345BI18_ZIKV/216-290
AVTLPSHSTRKLQTRSQTWLESREYTKHLIRVENWIFRNPGFALAAAAIAWLLGSSTSQKVIYLVMILLIAP
AYS
>A0A2U7NHH0_ZIKV/216-290
AVTLPSHSTRKLQTRSQTWLESREYTKHLIRVENWIFRNPGFALAAAAIAWLLGSSTSQKVIYLVMILLIAP
AYS
>A0A173G2Z7_ZIKV/216-290
AVTLPSHSTRKLQTRSQTWLESREYTKHLIRVENWIFRNPGFALAAAAIAWLLGSSTSQKVIYLVMILLIAP
AYS
>A0A172HA24_ZIKV/216-290
AVTLPSHSTRKLQTRSQTWLESREYTKHLIRVENWIFRNPGFALAAAAIAWLLGSSTSQKVIYLVMILLIAP
AYS
>A0A161FQT8_ZIKV/216-290
AVTLPSHSTRKLQTRSQTWLESREYTKHLIRVENWIFRNPGFALAAAAIAWLLGSSTSQKVIYLVMILLIAP
AYS
>A0A0X9QZM7_ZIKV/216-290
AVTLPSHSTRKLQTRSQTWLESREYTKHLIRVENWIFRNPGFALAAAAIAWLLGSSTSQKVIYLVMILLIAP
AYS
>A0A109PRQ3_ZIKV/216-290
AVTLPSHSTRKLQTRSQTWLESREYTKHLIRVENWIFRNPGFALAAAAIAWLLGSSTSQKVIYLVMILLIAP
AYS
>A0A2K8F0P3_ZIKV/216-290
AVTLPSHSTRKLQTRSQTWLESREYTKHLIRVENWIFRNPGFALAAAAIAWLLGSSTSQKVIYLVMILLIAP
AYS
>A0A1S6XTJ6_ZIKV/216-290
AVTLPSHSTRKLQTRSQTWLESREYTKHLIRVENWIFRNPGFALAAAAIAWLLGSSTSQKVIYLVMILLIAP
AYS
>A0A345BI16_ZIKV/216-290
AVTLPSHSTRKLQTRSQTWLESREYTKHLIRVENWIFRNPGFALAAAAIAWLLGSSTSQKVIYLVMILLIAP
AYS
>A0A1I9QNE6_ZIKV/216-290
AVTLPSHSTRKLQTRSQTWLESREYTKHLIRVENWIFRNPGFALAAAAIAWLLGSSTSQKVIYLVMILLIAP
AYS
>A0A2U7N8K7_ZIKV/216-290
AVTLPSHSTRKLQTRSQTWLESREYTKHLIRVENWIFRNPGFALAAAAIAWLLGSSTSQKVIYLVMILLIAP
AYS
>A0A6G5NW34_ZIKV/216-290
AVTLPSHSTRKLQTRSQTWLESREYTKHLIRVENWIFRNPGFALAAAAIAWLLGSSTSQKVIYLVMILLIAP
AYS
>A0A5P1MB58_ZIKV/216-290
AVTLPSHSTRKLQTRSQTWLESREYTKHLIRVENWIFRNPGFALAAAAIAWLLGSSTSQKVIYLVMILLIAP
AYS
>A0A5P1MAB0_ZIKV/216-290
AVTLPSHSTRKLQTRSQTWLESREYTKHLIRVENWIFRNPGFALAAAAIAWLLGSSTSQKVIYLVMILLIAP
AYS
>A0A5P1MA36_ZIKV/216-290
AVTLPSHSTRKLQTRSQTWLESREYTKHLIRVENWIFRNPGFALAAAAIAWLLGSSTSQKVIYLVMILLIAP
AYS
>A0A1Y0AXT1_ZIKV/216-290
AVTLPSHSTRKLQTRSQTWLESREYTKHLIRVENWIFRNPGFALAAAAIAWLLGSSTSQKVIYLVMILLIAP
AYS
>A0A1V0E2F1_ZIKV/216-290
AVTLPSHSTRKLQTRSQTWLESREYTKHLIRVENWIFRNPGFALAAAAIAWLLGSSTSQKVIYLVMILLIAP
AYS
>A0A1D9C0Z2_ZIKV/216-290
AVTLPSHSTRKLQTRSQTWLESREYTKHLIRVENWIFRNPGFALAAAAIAWLLGSSTSQKVIYLVMILLIAP
AYS
>A0A1D9C0Y7_ZIKV/216-290
AVTLPSHSTRKLQTRSQTWLESREYTKHLIRVENWIFRNPGFALAAAAIAWLLGSSTSQKVIYLVMILLIAP
AYS
>A0A1D9C0V6_ZIKV/216-290
AVTLPSHSTRKLQTRSQTWLESREYTKHLIRVENWIFRNPGFALAAAAIAWLLGSSTSQKVIYLVMILLIAP
AYS
>A0A1B2I9V4_ZIKV/216-290
AVTLPSHSTRKLQTRSQTWLESREYTKHLIRVENWIFRNPGFALAAAAIAWLLGSSTSQKVIYLVMILLIAP
AYS
>A0A140GMI3_ZIKV/216-290
AVTLPSHSTRKLQTRSQTWLESREYTKHLIRVENWIFRNPGFALAAAAIAWLLGSSTSQKVIYLVMILLIAP
AYS
>A0A140GMI4_ZIKV/216-290
AVTLPSHSTRKLQTRSQTWLESREYTKHLIRVENWIFRNPGFALAAAAIAWLLGSSTSQKVIYLVMILLIAP
AYS
>A0A384KAI9_ZIKV/216-290
AVTLPSHSTRKLQTRSQTWLESREYTKHLIRVENWIFRNPGFALAAAAIAWLLGSSTSQKVIYLVMILLIAP
AYS
>A0A7L8TB01_ZIKV/216-290
AVTLPSHSTRKLQTRSQTWLESREYTKHLIRVENWIFRNPGFALAAAAIAWLLGSSTSQKVIYLVMILLIAP
AYS
>A0A2Z2EWQ3_ZIKV/216-290
AVTLPSHSTRKLQTRSQTWLESREYTKHLIRVENWIFRNPGFALAAAAIAWLLGSSTSQKVIYLVMILLIAP
AYS
>A0A7D5C2B4_ZIKV/216-290
AVTLPSHSTRKLQTRSQTWLESREYTKHLIRVENWIFRNPGFALAAAAIAWLLGSSTSQKVIYLVMILLIAP
AYS
>A0A140CFV0_ZIKV/216-290
AVTLPSHSTRKLQTRSQTWLESREYTKHLIRVENWIFRNPGFALAAAAIAWLLGSSTSQKVIYLVMILLIAP
AYS
>A0A140DLX5_ZIKV/216-290
AVTLPSHSTRKLQTRSQTWLESREYTKHLIRVENWIFRNPGFALAAAAIAWLLGSSTSQKVIYLVMILLIAP
AYS
>A0A146CJH9_ZIKV/216-290
AVTLPSHSTRKLQTRSQTWLESREYTKHLIRVENWIFRNPGFALAAAAIAWLLGSSTSQKVIYLVMILLIAP
AYS
>A0A1D9C0X6_ZIKV/216-290
AVTLPSHSTRKLQTRSQTWLESREYTKHLIRVENWIFRNPGFALAAAAIAWLLGSSTSQKVIYLVMILLIAP
AYS
>A0A1D9C0X9_ZIKV/216-290
AVTLPSHSTRKLQARSQTWLESREYTKHLIRVENWIFRNPGFALAAAAIAWLLGSSTSQKVIYLVMILLIAP
AYS
>A0A1B0YTA8_ZIKV/216-290
AVTLPSHSTRKLQTRSQTWLESREYTKHLIRVENWIFRNPGFALAAAAIAWLLGSSTSQKVIYLVMILLIAP
AYS
>A0A5S9HC68_ZIKV/216-290
AVTLPSHSTRKLQTRSQTWLESREYTKHLIRVENWIFRNPGFALAAAAIAWLLGSSTSQKVIYLVMILLIAP
AYS
>A0A654J6R6_ZIKV/216-290
AVTLPSHSTRKLQTRSQTWLESREYTKHLIRVENWIFRNPGFALAAAAIAWLLGSSTSQKVIYLVMILLIAP
AYS
>A0A2K8F0N3_ZIKV/216-290
AVTLPSHSTRKLQTRSQTWLESREYTKHLIRVENWIFRNPGFALAAAAIAWLLGSSTSQKVIYLVMILLIAP
AYS
>A0A2K8F0S3_ZIKV/216-290
AVTLPSHSTRKLQTRSQTWLESREYTKHLIRVENWIFRNPGFALAAAAIAWLLGSSTSQKVIYLVMILLIAP
AYS
>A0A0X8GJ44_ZIKV/216-290
AVTLPSHSTRKLQTRSQTWLESREYTKHLIRVENWIFRNPGFALAAAAIAWLLGSSTSQKVIYLVMILLIAP
AYS
>A0A167V0D5_ZIKV/216-290
AVTLPSHSTRKLQTRSQTWLESREYTKHLIRVENWIFRNPGFALAAAAIAWLLGSSTSQKVIYLVMILLIAP
AYS
>A0A1L6BXN0_ZIKV/216-290
AVTLPSHSTRKLQTRSQTWLESREYTKHLIRVENWIFRNPGFALAAAAIAWLLGSSTSQKVIYLVMILLIAP
AYS
>A0A1S6XTJ1_ZIKV/216-290
AVTLPSHSTRKLQTRSQTWLESREYTKHLIRVENWIFRNPGFALAAAAIAWLLGSSTSQKVIYLVMILLIAP
AYS
>A0A1B3ZSF4_ZIKV/216-290
AVTLPSHSTRKLQTRSQTWLESREYTKHLIRVENWMFRNPGFALAAAAIAWLLGSSTSQKVIYLVMILLIAP
AYS
>A0A1P8D490_ZIKV/216-290
AVTLPSHSTRKLQTRSQTWLESREYTKHLIRVENWIFRNPGFALAAAAIAWLLGSSTSQKVIYLVMILLIAP
AYS
>A0A1S6XTK2_ZIKV/216-290
AVTLPSHSTRKLQTRSQTWLESREYTKHLIRVENWIFRNPGFALAAAAIAWLLGSSTSQKVIYLVMILLIAP
AYS
>A0A1B0WV94_ZIKV/216-290
AVTLPSHSTRKLQTRSQTWLESREYTKHLIRVENWIFRNPGFALAAAAIAWLLGSSTSQKVIYLVMILLIAP
AYS
>A0A1S5RR62_ZIKV/216-290
AVTLPSHSTRKLQTRSQTWLESREYTKHLIRVENWIFRNPGFALAAAAIAWLLGSSTSQKVIYLVMILLIAP
AYS
>A0A1L3N670_ZIKV/216-290
AVTLPSHSTRKLQTRSQTWLESREYTKHLIRVENWIFRNPGFALAAAAIAWLLGSSTSQKVIYLVMILLIAP
AYS
>A0A7U3NEX2_ZIKV/216-290
AVTLPSHSTRKLQTRSQTWLESXXXTKHLIRVENWIFRNPGFALAAAAIAWLLGSSTSQKVIYLVMILLIAP
AYS
>A0A7S6TB54_ZIKV/216-290
AVTLPSHSTRKLQTRSQTWLESREYTKHLIRVENWIFRNPGFALAAAAIAWLLGSSTSQKVIYLVMILLIAP
AYS
>A0A510BNV2_ZIKV/216-290
AVTLPSHSTRKLQTRSQTWLESREYTKHLIRVENWIFRNPGFALAAAAIAWLLGSSTSQKVIYLVMILLIAP
AYS
>A0A7U3NEV4_ZIKV/216-290
AVTLPSHSTRKLQTRSQTWLESREYTKHLIRVENWIFRNPGFALAAAAIAWLLGSSTSQKVIYLVMILLIAP
AYS
>A0A7U3NEV8_ZIKV/216-290
AVTLPSHSTRKLQTRSQTWLESREYTKHLIRVENWIFRNPGFALAAAAIAWLLGSSTSQKVIYLVMILLIAP
AYS
>A0A1B3PEG1_ZIKV/216-290
AVTLPSHSTRKLQTRSQTWLESREYTKHLIRVENWIFRNPGFALAAAAIAWLLGSSTSQKVIYLVMILLIAP
AYS
>A0A146CJG7_ZIKV/216-290
AVTLPSHSTRKLQTRSQTWLESREYTKHLIRVENWIFRNPGFALAAAAIAWLLGSSTSQKVIYLVMILLIAP
AYS
>A0A384KUY3_ZIKV/216-290
AVTLPSHSTRKLQTRSQTWLESREYTKHLIRVENWIFRNPGFALAAAAIAWLLGSSTSQKVIYLVMILLIAP
AYS
>A0A140FB25_ZIKV/216-290
AVTLPSHSTRKLQTRSQTWLESREYTKHLIRVENWIFRNPGFALAAAAIAWLLGSSTSQKVIYLVMILLIAP
AYS
>A0A141VLG5_ZIKV/216-290
AVTLPSHSTRKLQTRSQTWLESREYTKHLIRVENWIFRNPGFALAAAAIAWLLGSSTSQKVIYLVMILLIAP
AYS
>A0A159ZRG7_ZIKV/216-290
AVTLPSHSTRKLQTRSQTWLESREYTKHLIRVENWIFRNPGFALAAAAIAWLLGSSTSQKVIYLVMILLIAP
AYS
>A0A1B1UX01_ZIKV/216-290
AVTLPSHSTRKLQTRSQTWLESREYTKHLIRVENWIFRNPGFALAAAAIAWLLGSSTSQKVIYLVMILLIAP
AYS
>A0A192GPS0_ZIKV/216-290
AVTLPSHSTRKLQTRSQTWLESREYTKHLIRVENWIFRNPGFALAAAAIAWLLGSSTSQKVIYLVMILLIAP
AYS
>A0A510BNW3_ZIKV/216-290
AVTLPSHSTRKLQTRSQTWLESREYTKHLIRVENWIFRNPGFALAAAAIAWLLGSSTSQKVIYLVMILLIAP
AYS
>A0A7S6TB68_ZIKV/216-290
AVTLPSHSTRKLQTRSQTWLESREYTKHLIRVENWIFRNPGFALAAAAIAWLLGSSTSQKVIYLVMILLIAP
AYS
>A0A7S8C8Q9_ZIKV/216-290
AVTLPSHSTRKLQTRSQTWLESREYTKHLIRVENWIFRNPGFALAAAAIAWLLGSSTSQKVIYLVMILLIAP
AYS
>A0A7U3NEY3_ZIKV/216-290
AVTLPSHSTRKLQTRSQTWLESREYTKHLIRVENWIFRNPGFALAAAAIAWLLGSSTSQKVIYLVMILLIAP
AYS
>A0A7U3NF78_ZIKV/216-290
AVTLPSHSTRKLQTRSQTWLESREYTKHLIRVENWIFRNPGFALAAAAIAWLLGSSTSQKVIYLVMILLIAP
AYS
>A0A7U3NF94_ZIKV/216-290
AVTLPSHSTRKLQTRSQTWLESREYTKHLIRVENWIFRNPGFALAAAAIAWLLGSSTSQKVIYLVMILLIAP
AYS
>A0A7U3NF96_ZIKV/216-290
AVTLPSHSTRKLQTRSQTWLESREYTKHLIRVENWIFRNPGFALAAAAIAWLLGSSTSQKVIYLVMILLIAP
AYS
>A0A7U3RT05_ZIKV/216-290
AVTLPSHSTRKLQTRSQTWLESREYTKHLIRVENWIFRNPGFALAAAAIAWLLGSSTSQKVIYLVMILLIAP
AYS
>A0A7U3RUT3_ZIKV/216-290
AVTLPSHSTRKLQTRSQTWLESREYTKHLIRVENWIFRNPGFALAAAAIAWLLGSSTSQKVIYLVMILLIAP
AYS
>A0A3S9W5Q4_ZIKV/59-133
AVTLPSHSTRKLQTRSQTWLESREYTKHLIRVENWXXRNPGFALAAAAIAWLLGSSTSQKVIYLVMMLLIAP
AYS
>A0A1V0E2H7_ZIKV/216-290
AVTLPSHSTRKLQTRSQTWLESREYTKHLIRVENWIFRNPGFALAAAAIAWLLGSSTSQKVIYLVMILLIAP
AXS
>A0A3G4YL23_ZIKV/216-290
AVTLPSHSTRKLQTRSQTWLESREYTKHLIRVENWIFRNPGFALAAAAIAWLLGSSTSQKVIYLVMILLIAP
AYS
>A0A1V0E2F6_ZIKV/216-290
AVTLPSHSTRKLQTRSQTWLESREYTKHLIRVENWIFRNPGFALAAAAIAWLLGSSTSQKVIYLVMILLIAP
AYS
>A0A1V0E2G7_ZIKV/216-290
AVTLPSHSTRKLQTRSQTWLESREYTKHLIRVENWIFRNPGFALAAAAIAWLLGSSTSQKVIYLVMILLIAP
AYS
>A0A1V0E2D9_ZIKV/128-202
AVTLPSHSTRKLQTRSQTWLESREYTKHLIRVENWIFRNPGFALAAAAIAWLLGSSTSQKVIYLVMILLIAP
AYS
>A0A2D0ZYM3_ZIKV/197-271
AVTLPSHSTRKLQTRSQTWLESREYTKHLIRVENWIFRNPGFALAAAAIAWLLGSSTSQKVIYLVMILLIAP
AYS
>A0A221C7G7_ZIKV/216-290
AVTLPSHSTRKLQTRSQTWLESREYTKHLIRVENWIFRNPGFALAAAAIAWLLGSSTSQKVIYLVMILLIAP
AYS
>A0A859PDG0_ZIKV/216-290
AVTLPSHSTRKLQTRSQTWLESREYTKHLIRVENWIFRNPGFALAAAAIAWLLGSSTSQKVIYLVMILLIAP
AYS
>A0A1V0E2E0_ZIKV/28-102
AVTLPSHSTRKLQTRSQTWLESREYTKHLIRVENWIFRNPGFALAAAAIAWLLGSSTSQKVIYLVMILLIAP
AYS
>A0A1V0E2C0_ZIKV/129-203
AVTLPSHSTRKLQTRSQTWLESREYTKHLIRVENWIFRNPGFALAAAAIAWLLGSSTSQKVIYLVMILLIAP
AYS
>A0A2Z2ESY4_ZIKV/132-206
AVTLPSHSTRKLQTRSQTWLESREYTKHLIRVENWIFRNPGFALAAAAIAWLLGSSTSQKVIYLVMILLIAP
AYS
>A0A2Z2F2R0_ZIKV/216-290
AVTLPSHSTRKLQTRSQTWLESREYTKHLIRVENWIFRNPGFALAAAAIAWLLGSSTSQKVIYLVMILLIAP
AYS
>A0A1V0E2G8_ZIKV/216-290
AVTLPSHSTRKLQTRSQTWLESREYTKHLIRVENWIFRNPGFALAAAAIAWLLGSSTSQKVIYLVMILLIAP
AYS
>A0A2Z2EVJ5_ZIKV/216-290
AVTLPSHSTRKLQTRSQTWLESREYTKHLIRVENWIFRNPGFALAAAAIAWLLGSSTSQKVIYLVMILLIAP
AYS
>A0A1D8X867_ZIKV/130-204
AVTLPSHSTRKLQTRSQTWLESREYTKHLIRVENWIFRNPGFALAAAAIAWLLGSSTSQKXIYLVMILLIAP
AYS
>A0A678ZIY7_ZIKV/216-290
AVTLPSHSTRKLQTRXQTWLESREYTXXLXRVENWIFRNPGFALAAAAIAWLLGSXTSQKXIYLVMILLIAP
AYS
>A0A2Z2F2Q6_ZIKV/216-290
AVTLPSHSTRKLQTRSQTWLESREYTKHLIRVENWIFRNPGFALAAAAIAWLLGSSTSXKVIYLVMILLIAP
AYS
>A0A1V0E2J7_ZIKV/216-290
AVTLPSHSTRKLQTRSQTWLESREYTKHLIRVENWIFRNPGFALAAAAIAWLLGSSTSQKVIYLVMILLIAP
AYS
>A0A2Z2ET46_ZIKV/216-290
AVTLPSHSTRKLQTRSQTWLESREYTKHLIRVENWIFRNPGFALAAAAIAWLLGSSTSQKVIYLVMILLIAP
AYS
>A0A5J6APP3_ZIKV/177-251
AVTLPSHSTRKLQTRSQTWLESREYTKHLIRVENWIFRNPGFALAAAAIAWLLGSSTSQKVIYLVMILLIAP
AYS
>A0A678Z4J8_ZIKV/216-290
AVTLPSHSTRKLQTRSQTWLESREYTKHLIRVENWIFRNPGFALAAAAIAWLLGSSTSQKVIYLVMILLIAP
AYS
>A0A859PDA4_ZIKV/216-290
AVTLPSHSTRKLQTRSQTWLESREYTKHLIRVENWIFRNPGFALAAAAIAWLLGSSTSQKVIYLVMILLIAP
AYS
>A0A859PBS0_ZIKV/216-290
AVTLPSHSTRKLQTRSQTWLESREYTKHLIRVENWIFRNPGFALAAAAIAWLLGSSTSQKVIYLVMILLIAP
AYS
>A0A1V0E2J2_ZIKV/216-290
AVTLPSHSTRKLQTRSQTWLESREYTKHLIRVENWIFRNPGFALAAAAIAWLLGSSTSQKVIYLVMILLIAP
AYS
>A0A678Z5V8_ZIKV/216-290
AVTLPSHSTRKLQTRSQTWLESREYTKHLIRVENWIFRNPGFALAAAAIAWLLGSSTSQKVIYLVMILLIAP
AYS
>A0A678ZAB1_ZIKV/216-290
AVTLPSHSTRKLQTRSQTWLESREYTKHLIRVENWIFRNPGFALAAAAIAWLLGSSTSQKVIYLVMILLIAP
AYS
>A0A678Z024_ZIKV/216-290
AVTLPSHSTRKLQTRSQTWLESREYTKHLIRVENWIFRNPGFALAAAAIAWLLGSSTSQKVIYLVMILLIAP
AYS
>A0A678Z088_ZIKV/216-290
AVTLPSHSTRKLQTRSQTWLESREYTKHLIRVENWIFRNPGFALAAAAIAWLLGSSTSQKVIYLVMILLIAP
AYS
>A0A678Z7W3_ZIKV/216-290
AVTLPSHSTRKLQTRSQTWLESREYTKHLIRVENWIFRNPGFALAAAAIAWLLGSSTSQKVIYLVMILLIAP
AYS
>A0A678Z4I2_ZIKV/216-290
AVTLPSHSTRKLQTRSQTWLESREYTKHLIRVENWIFRNPGFALAAAAIAWLLGSSTSQKVIYLVMILLIAP
AYS
>A0A678Z053_ZIKV/216-290
AVTLPSHSTRKLQTRSQTWLESREYTKHLIRVENWIFRNPGFALAAAAIAWLLGSSTSQKVIYLVMILLIAP
AYS
>A0A678Z1X6_ZIKV/216-290
AVTLPSHSTRKLQTRSQTWLESREYTKHLIRVENWIFRNPGFALAAAAIAWLLGSSTSQKVIYLVMILLIAP
AYS
>A0A2Z2EWP5_ZIKV/216-290
AVTLPSHSTRKLQTRSQTWLESREYTKHLIRVENWIFRNPGFALAAAAIAWLLGSSTSQKVIYLVMILLIAP
AYS
>A0A678Z1R8_ZIKV/216-290
AVTLPSHSTRKLQTRSQTWLESREYTKHLIRVENWIFRNPGFALAAAAIAWLLGSSTSQKVIYLVMILLIAP
AYS
>Q32ZD6_9FLAV/208-282
SVSLPPHTEKKLETRHESWLETRSYLAHLEKTERWVLRNPGFALVAGALGWMLGTSKTQKVLIAGLLLLVAP
AYS
>A0A3G3M2U1_9FLAV/220-294
SVSVQTHGESSLVNKKEAWLDSTKATRYLMKTENWIIRNPGYAFLAAALGWMLGSNNGQRVVFTILLLLVAP
AYS
>Q32ZD1_9FLAV/215-289
SITVHHHGESLLEAKNTPWMDSTKATKYLTKVENWAIRNPGYALAAAIIGWNLGTTKSQKIIFTIMLMLIAP
AYS
>A0A1V0E2F4_ZIKV/216-290
AVTLPSHSTRKLQTRSQTWLESREYTKHLIRVENWIFRNPGFALAAAAIAWLLGSSTSQKXIYLVMILLIAP
AYS
>A0A1V0E2F2_ZIKV/128-202
AVTLPSHSTRKLQTRSQTWLESREYTKHLIRVENWIFRNPGFALAAAAIAWLLGSSTSQKVIYLVMILLIAP
AYS
>A0A2D1AQT7_ZIKV/86-160
AVTLPSHSTRKLQTRSQTWLESREYTKHLIRVENWIFRNPGFALAAAAIAWLLGSSTSQKVIYLVMILLIAP
AYS
>A0A1V0E2I7_ZIKV/216-290
AVTLPSHSTRKLQTRSQTWLESREYTKHLIRVENWIFRNPGFALAAAAIAWLLGSSTSQKVIYLVMILLIAP
AYS
