# Supplementary material for: Inhibitors of the small membrane (M) protein viroporin prevent Zika virus infection
Source: eLife. 2024 Aug 23;13:e68404. doi: 10.7554/eLife.68404 (PMC11449487; doi:10.7554/eLife.68404)
Supplement: Figure 4—source data 1. — Also, RMSD plots with errors shown for single/dual membrane-pass M protomers with error shown in grey. [file elife-68404-fig4-data1.zip › Figure 4/4A-Alignment/Mannotationv1.csv]

Consensus	0.40927693	0.2728513	93.86085	93.72442	92.63302	93.45157	93.588	91.95089	92.63302	92.08731	93.17872	92.49659	92.36016	94.1337	93.45157	93.86085	94.1337	94.1337	94.27013	93.99727	94.40655	94.1337	93.72442	94.1337	94.27013	94.27013	81.582535	10.095498	84.44748	77.35334	94.27013	0.0	0.0	0.0	0.0	0.0	0.0	0.0	0.0	0.13642564	0.2728513	90.31378	94.54298	94.95225	95.08868	94.81583	94.81583	94.27013	94.95225
Consensus	M 0.4%	A 0.3%; M 0.1%; V 0.1%	M 93.9%; F 0.1%; G 0.1%; K 0.1%	K 93.7%; G 0.1%; N 0.1%; T 0.1%; X 0.1%	N 92.6%; K 1.2%; A 0.3%; M 0.1%; X 0.1%	P 93.5%; K 0.4%; V 0.3%; X 0.3%	K 93.6%; L 0.3%; P 0.3%; X 0.3%; T 0.1%	K 92.0%; X 1.2%; R 0.5%; G 0.3%; E 0.1%; Q 0.1%	K 92.6%; E 1.1%; G 0.4%; X 0.3%; R 0.1%	S 92.1%; I 1.1%; A 0.3%; K 0.3%; P 0.3%; X 0.3%; F 0.1%; R 0.1%	G 93.2%; R 1.1%; A 0.1%; X 0.1%	G 92.5%; R 1.2%; A 0.3%; S 0.3%; K 0.1%; X 0.1%	F 92.4%; I 1.1%; G 0.3%; N 0.3%; C 0.1%; L 0.1%; S 0.1%; T 0.1%; X 0.1%	R 94.1%; P 0.3%; X 0.3%	I 93.5%; P 0.4%; L 0.3%; X 0.3%; A 0.1%; V 0.1%	V 93.9%; I 0.3%; R 0.3%; X 0.3%	N 94.1%; R 0.3%; X 0.3%	M 94.1%; X 0.3%; A 0.1%; V 0.1%	L 94.3%; X 0.3%; P 0.1%; S 0.1%	K 94.0%; X 0.4%; R 0.3%; G 0.1%	R 94.4%; X 0.3%; E 0.1%; V 0.1%	G 94.1%; X 0.5%; A 0.1%; F 0.1%; T 0.1%	V 93.7%; A 0.8%; X 0.5%; G 0.1%; L 0.1%; P 0.1%	A 94.1%; X 0.7%; K 0.3%; S 0.3%; P 0.1%	R 94.3%; X 0.8%	V 94.3%; X 0.8%; G 0.1%; S 0.1%	S 81.6%; N 12.4%; X 0.8%; I 0.3%; A 0.1%; F 0.1%	P 10.1%; K 0.3%; X 0.3%; G 0.1%	P 84.4%; F 4.1%; X 0.7%; L 0.3%; T 0.3%; I 0.1%	F 77.4%; L 12.3%; G 4.4%; X 0.8%; R 0.3%; S 0.1%; V 0.1%	G 94.3%; X 0.7%; Q 0.3%; R 0.1%									F 0.1%; L 0.1%	G 0.3%	G 90.3%; X 0.8%; L 0.1%	L 94.5%; X 0.7%; I 0.1%; P 0.1%; R 0.1%; V 0.1%	K 95.0%; X 0.5%; G 0.1%; V 0.1%	R 95.1%; X 0.4%; K 0.1%; Q 0.1%	L 94.8%; X 0.4%; M 0.3%; I 0.1%; V 0.1%	P 94.8%; X 0.5%; L 0.3%; V 0.1%	A 94.3%; X 0.7%; M 0.3%; N 0.3%; V 0.3%; D 0.1%	G 95.0%; X 0.7%; K 0.1%; S 0.1%
[truncated: 5,000 more columns]
