# Supplementary material for: Inhibitors of the small membrane (M) protein viroporin prevent Zika virus infection
Source: eLife. 2024 Aug 23;13:e68404. doi: 10.7554/eLife.68404 (PMC11449487; doi:10.7554/eLife.68404)
Supplement: Figure 4—source data 1. — Also, RMSD plots with errors shown for single/dual membrane-pass M protomers with error shown in grey. [file elife-68404-fig4-data1.zip › Figure 4/4A-Alignment/Mannotationv2.csv]

Consensus	100.0	50.0	99.56585	99.42113	98.12138	98.98844	98.9899	97.539795	97.9798	97.402596	98.557	97.835495	97.55043	99.42363	98.70317	99.135445	99.42363	99.42363	99.42446	99.13669	99.425285	98.9957	98.14286	98.57143	99.13917	98.85551	85.55079	93.67088	93.9302	81.11588	98.85551	0.0	0.0	0.0	0.0	0.0	0.0	0.0	0.0	50.0	100.0	98.95366	98.71795	99.1453	99.28775	99.002846	99.002846	98.29303	99.004265
Consensus	M 100.0%	A 50.0%; M 25.0%; V 25.0%	M 99.6%; F 0.1%; G 0.1%; K 0.1%	K 99.4%; G 0.1%; N 0.1%; T 0.1%; X 0.1%	N 98.1%; K 1.3%; A 0.3%; M 0.1%; X 0.1%	P 99.0%; K 0.4%; V 0.3%; X 0.3%	K 99.0%; L 0.3%; P 0.3%; X 0.3%; T 0.1%	K 97.5%; X 1.3%; R 0.6%; G 0.3%; E 0.1%; Q 0.1%	K 98.0%; E 1.2%; G 0.4%; X 0.3%; R 0.1%	S 97.4%; I 1.2%; A 0.3%; K 0.3%; P 0.3%; X 0.3%; F 0.1%; R 0.1%	G 98.6%; R 1.2%; A 0.1%; X 0.1%	G 97.8%; R 1.3%; A 0.3%; S 0.3%; K 0.1%; X 0.1%	F 97.6%; I 1.2%; G 0.3%; N 0.3%; C 0.1%; L 0.1%; S 0.1%; T 0.1%; X 0.1%	R 99.4%; P 0.3%; X 0.3%	I 98.7%; P 0.4%; L 0.3%; X 0.3%; A 0.1%; V 0.1%	V 99.1%; I 0.3%; R 0.3%; X 0.3%	N 99.4%; R 0.3%; X 0.3%	M 99.4%; X 0.3%; A 0.1%; V 0.1%	L 99.4%; X 0.3%; P 0.1%; S 0.1%	K 99.1%; X 0.4%; R 0.3%; G 0.1%	R 99.4%; X 0.3%; E 0.1%; V 0.1%	G 99.0%; X 0.6%; A 0.1%; F 0.1%; T 0.1%	V 98.1%; A 0.9%; X 0.6%; G 0.1%; L 0.1%; P 0.1%	A 98.6%; X 0.7%; K 0.3%; S 0.3%; P 0.1%	R 99.1%; X 0.9%	V 98.9%; X 0.9%; G 0.1%; S 0.1%	S 85.6%; N 13.0%; X 0.9%; I 0.3%; A 0.1%; F 0.1%	P 93.7%; K 2.5%; X 2.5%; G 1.3%	P 93.9%; F 4.6%; X 0.8%; L 0.3%; T 0.3%; I 0.2%	F 81.1%; L 12.9%; G 4.6%; X 0.9%; R 0.3%; S 0.1%; V 0.1%	G 98.9%; X 0.7%; Q 0.3%; R 0.1%									F 50.0%; L 50.0%	G 100.0%	G 99.0%; X 0.9%; L 0.1%	L 98.7%; X 0.7%; I 0.1%; P 0.1%; R 0.1%; V 0.1%	K 99.1%; X 0.6%; G 0.1%; V 0.1%	R 99.3%; X 0.4%; K 0.1%; Q 0.1%	L 99.0%; X 0.4%; M 0.3%; I 0.1%; V 0.1%	P 99.0%; X 0.6%; L 0.3%; V 0.1%	A 98.3%; X 0.7%; M 0.3%; N 0.3%; V 0.3%; D 0.1%	G 99.0%; X 0.7%; K 0.1%; S 0.1%
[truncated: 5,000 more columns]
