# Supplementary material for: Inhibitors of the small membrane (M) protein viroporin prevent Zika virus infection
Source: eLife. 2024 Aug 23;13:e68404. doi: 10.7554/eLife.68404 (PMC11449487; doi:10.7554/eLife.68404)
Supplement: Figure 5—source data 1. — Prism file detailing effect of acidic pH upon M channel activity for both WT and His28 peptides. [file elife-68404-fig5-data1.zip]

Archive with 5 entries (3 files):
- Figure 5/
- Figure 5/5F.pzfx
- Figure 5/Example simulations/
- Figure 5/Example simulations/Nonprotonated.mp4
- Figure 5/Example simulations/Protonated.mp4
