# Supplementary material for: Inhibitors of the small membrane (M) protein viroporin prevent Zika virus infection
Source: eLife. 2024 Aug 23;13:e68404. doi: 10.7554/eLife.68404 (PMC11449487; doi:10.7554/eLife.68404)
Supplement: Figure 5—figure supplement 4—source data 1. [file elife-68404-fig5-figsupp4-data1.zip]

Archive with 1 entries (1 files):
- Fig5-S4/5-S4c.pzfx
