# Supplementary material for: Inhibitors of the small membrane (M) protein viroporin prevent Zika virus infection
Source: eLife. 2024 Aug 23;13:e68404. doi: 10.7554/eLife.68404 (PMC11449487; doi:10.7554/eLife.68404)
Supplement: Figure 6—source data 1. [file elife-68404-fig6-data1.zip]

Archive with 4 entries (3 files):
- Figure 6/
- Figure 6/6B.pzfx
- Figure 6/6FG.pzfx
- Figure 6/6FG.xlsx
