# Supplementary material for: Inhibitors of the small membrane (M) protein viroporin prevent Zika virus infection
Source: eLife. 2024 Aug 23;13:e68404. doi: 10.7554/eLife.68404 (PMC11449487; doi:10.7554/eLife.68404)
Supplement: Figure 6—figure supplement 1—source data 1. [file elife-68404-fig6-figsupp1-data1.zip]

Archive with 2 entries (1 files):
- Fig6-S1/
- Fig6-S1/Fig6-S1C+D.pzfx
