# Supplementary material for: Inhibitors of the small membrane (M) protein viroporin prevent Zika virus infection
Source: eLife. 2024 Aug 23;13:e68404. doi: 10.7554/eLife.68404 (PMC11449487; doi:10.7554/eLife.68404)
Supplement: Figure 7—source data 1. — Calculation of specific infectivity within ‘peak fractions’ normalised to RNA content, determined by RT-qPCR. [file elife-68404-fig7-data1.zip]

Archive with 4 entries (3 files):
- Figure 7/
- Figure 7/7AB.pzfx
- Figure 7/7ABC.xlsx
- Figure 7/7C.pzfx
